# Supplementary material for: Chronological age estimation from human microbiomes with transformer-based Robust Principal Component Analysis
Source: Commun Biol. 2025 Aug 6;8:1159. doi: 10.1038/s42003-025-08590-y (PMC12328700; doi:10.1038/s42003-025-08590-y)
Supplement: Supplementary file 2 — Supplemental Data 1-3 [file 42003_2025_8590_MOESM2_ESM.xlsx]

## Sheet: Supplemental Data 1
Sample Type	MAE (SVR)	MAE (GBR)	MAE (KNN-R)	MAE (NN)	MAE (RF)	MAE (TRPCA)	R2 (TRPCA)	n	% improvement	abs MAE improvement	Study	Description
16S Skin	6.21 +/- 1.60	5.89 +/- 0.84	5.73 +/- 1.25	7.94 +/- 1.85	5.91 +/- 1.12	5.09±1.09	0.565	1975	0.138748	0.82	20	All 16S skin samples stratified by study, grouped by subject
16S Skin	11.84 +/- 1.64	10.17 +/- 1.36	10.34 +/- 1.37	19.84 +/- 2.36	9.65 +/- 1.25	8.55±1.36	0.48	450	0.11399	1.1	20	16S skin samples stratified by study, with only one sample per subject
16S Oral	7.47 +/- 2.05	8.01+/- 1.74	7.66 +/- 1.87	12.26 +/- 8.62	7.97 +/- 1.62	7.02±1.82	0.419	2550	0.060241	0.45	20	All 16S oral samples stratified by study, grouped by subject
16S Oral	12.66 +/- 0.96	12.03 +/- 0.49	11.80 +/- 0.76	13.62 +/- 0.59	12.00 +/- 0.49	10.75±0.63	0.374	724	0.0889831	1.05	20	All 16S oral samples stratified by study, with only one sample per subject
16S Gut	11.66 +/- 0.36	11.77 +/- 0.35	12.53 +/- 0.37	12.59 +/- 0.45	12.04 +/- 0.38	11.42±0.55	0.167	4434	0.0205832	0.24	20	All 16S gut samples stratified by study, with only one sample per subject (dataset only have one sample per subject)
WGS Skin	12.78 +/- 4.39	12.18 +/- 2.55	11.14 +/- 2.65	14.56 +/- 4.61	11.85 +/- 3.01	8.03±4.10	0.539	115	0.279174	3.11	69	All WGS skin samples stratified by study, grouped by subject
WGS Skin	12.96 +/- 2.87	11.99 +/- 3.83	11.98 +/- 1.74	16.84 +/- 6.18	13.19 +/- 2.11	8.78±4.68	0.44	49	0.267112	3.2	69	WGS skin samples stratified by study, with only one sample per subject
WGS Oral	7.80 +/- 1.13	7.67 +/- 0.91	7.16 +/- 0.69	10.44 +/- 1.24	7.32 +/- 0.89	6.72±0.81	0.451	600	0.0614525	0.44	69	All WGS oral samples stratified by study, grouped by subject
WGS Oral	12.18 +/- 1.62	10.78 +/- 1.38	10.02 +/- 1.44	16.04 +/- 1.88	11.23 +/- 1.18	9.02±1.34	0.506	276	0.0998004	1	69	WGS oral samples stratified by study, with only one sample per subject
WGS Gut	10.91+/- 0.7	10.61+/- 0.62	9.98 +/- 0.8	11.36 +/- 0.6	10.22 +/- 0.56	8.83±0.50	0.712	8641	0.11523	1.15	69	All WGS gut samples stratified by study, grouped by subject
WGS Gut	11.45 +/- 0.26	11.11 +/- 0.26	10.86 +/- 0.39	11.55 +/- 0.23	10.95 +/- 0.24	9.72±0.38	0.639	6122	0.104972	1.14	69	WGS gut samples stratified by study, with only one sample per subject
Paired WGS(Gut)	11.95 +/- 1.25	10.74+/- 1.19	9.82+/- 1.90	11.25+/- 1.80	9.73 +/- 1.66	9.50±1.76	0.506	242	0.0236382	0.23	69	WGS samples where individuals have a paired stool and oral sample, stratified by study, only one sample per individual, trained on only stool samples
Paired WGS(Oral)	12.27 +/- 1.63	11.21 +/- 1.69	10.04 +/- 1.69	11.02 +/- 1.26	10.85 +/- 1.37	9.11±1.21	0.553	242	0.0926295	0.93	69	WGS samples where individuals have a paired stool and oral sample, stratified by study, only one sample per individual, trained on only oral samples
16S Gut THDMI and FINRISK	10.06 +/- 0.21	10.43 +/- 0.21	11.29 +/- 0.19	15.35 +/- 0.78	10.64 +/- 0.19	9.85±0.19	0.19	8341	0.0208748	0.21	30	16S samples where individuals have a paired WGS stool and 16S stool sample, stratified by study, only one sample per individual, trained on only 16S samples
WGS Gut THDMI and FINRISK	9.66 +/- 0.24	9.98 +/- 0.25	11.03 +/- 0.17	12.14 +/- 0.42	10.34 +/- 0.20	8.68±0.26	0.348	8341	0.101449	0.98	30	WGS samples where individuals have a paired WGS stool and 16S stool sample, stratified by study, only one sample per individual, trained on only WGS samples

## Sheet: Supplemental Data 2
variable	microbiome_data_type	type	n_samples	perm_p_value	perm_p_value_adj	significant	statistic	n_groups	correlation
country	WGS Skin	categorical	115	0.174	0.232	FALSE	8.88529	7
study_name	WGS Skin	categorical	115	0.147	0.232	FALSE	3.88735	3
gender	WGS Skin	categorical	115	0.127	0.232	FALSE	2.49824	2
BMI	WGS Skin	continuous	58	0.296	0.296	FALSE			0.13972
study_name	WGS Stool	categorical	8641	0	0	TRUE	849.267	52
country	WGS Stool	categorical	8641	0	0	TRUE	275.932	27
diet	WGS Stool	categorical	211	0	0	TRUE	24.9303	3
non_westernized	WGS Stool	categorical	8641	0.019	0.0228	TRUE	5.58496	2
gender	WGS Stool	categorical	8406	0.696	0.696	FALSE	0.146617	2
BMI	WGS Stool	continuous	4869	0	0	TRUE			0.156811
qiita_study_id	16S Skin	categorical	1975	0	0	TRUE	19.5516	4
country_of_birth	16S Skin	categorical	439	0.025	0.04125	TRUE	37.1677	26
qiita_host_sex	16S Skin	categorical	1930	0.033	0.04125	TRUE	4.48821	2
diet_type	16S Skin	categorical	435	0.739	0.739	FALSE	2.08038	5
bmi_cat	16S Skin	categorical	430	0.007	0.0175	TRUE	6.77637	2
country	16S Stool	categorical	4421	0.156	0.156	FALSE	37.6412	32
race	16S Stool	categorical	4425	0.003	0.0045	TRUE	14.249	5
sex	16S Stool	categorical	4379	0	0	TRUE	19.4635	2
study_name	WGS Oral	categorical	600	0.03	0.05	TRUE	10.684	5
country	WGS Oral	categorical	600	0.027	0.05	TRUE	7.3258	3
non_westernized	WGS Oral	categorical	600	0.568	0.604	FALSE	0.336062	2
gender	WGS Oral	categorical	600	0.604	0.604	FALSE	0.282416	2
BMI	WGS Oral	continuous	397	0	0	TRUE			0.280538
qiita_study_id	16S Oral	categorical	2550	0	0	TRUE	252.912	9
country_of_birth	16S Oral	categorical	544	0.393	0.49125	FALSE	38.4147	38
diet_type	16S Oral	categorical	552	0.018	0.03	TRUE	13.8792	6
qiita_host_sex	16S Oral	categorical	2516	0.602	0.602	FALSE	0.281794	2
bmi_cat	16S Oral	categorical	537	0.001	0.0025	TRUE	12.4912	2

## Sheet: Supplemental Data 3
Variable	WGS Oral	WGS Skin	WGS Stool	16S Oral	16S Skin	16S Stool
BMI	0.28***	0.14	0.16***	NA	NA	NA
bmi_cat	NA	NA	NA	12.49**	6.78*	NA
country	7.33	8.89	275.93***	NA	NA	37.64
country_of_birth	NA	NA	NA	38.41	37.17*	NA
diet	NA	NA	24.93***	NA	NA	NA
diet_type	NA	NA	NA	13.88*	2.08	NA
gender	0.28	2.5	0.15	NA	NA	NA
non_westernized	0.34	NA	5.58*	NA	NA	NA
qiita_host_sex	NA	NA	NA	0.28	4.49*	NA
qiita_study_id	NA	NA	NA	252.91***	19.55***	NA
race	NA	NA	NA	NA	NA	14.25**
sex	NA	NA	NA	NA	NA	19.46***
study_name	10.68	3.89	849.27***	NA	NA	NA

## Sheet: 16S_skin_multiple
sample_id	true_age	predicted_age	fold
1841.F05357	20	20.577	1
10317	39	30.2665	1
1841.P15327	20	19.6814	1
1841.P16557	20	21.2194	1
1841.P16554	20	21.6244	1
10317	58	56.6037	1
10317	58	58.8749	1
10317	58	55.1054	1
1841.F05105	22	23.1372	1
1841.F05102	22	26.826	1
2010.2	34	26.1206	1
1841.F06026	20	20.4741	1
1841.F05597	19	23.4634	1
1841.F06504	20	20.9359	1
1841.P16543	21	26.3934	1
2010.22	23	24.2934	1
10317	40	29.4302	1
1841.P15325	20	20.4491	1
1841.F05050	20	21.3033	1
1841.F06441	20	20.7772	1
1841.F06440	20	20.8347	1
1841.P15525	19	32.1489	1
10317	38	41.2507	1
10317	33	30.7857	1
1841.F06461	20	21.3512	1
1841.P15737	19	22.0155	1
10317	27	37.9756	1
2010.2	34	24.6517	1
10317	38	27.8681	1
10317	64	22.6816	1
10317	64	28.4268	1
1841.P16083	22	28.2353	1
10317	30	28.2065	1
1841.F06536	20	22.6095	1
1841.P15567	22	24.911	1
1841.F05438	22	26.0406	1
10317	29	34.9592	1
1841.F05250	19	26.2141	1
10317	27	32.6181	1
1841.P15546	22	27.4494	1
10317	62	45.4402	1
1841.P15211	20	23.7826	1
1841.P15213	20	20.446	1
1841.P15217	20	22.1892	1
1841.F05008	20	20.8138	1
1841.F05009	20	20.8746	1
1841.F06292	19	22.5344	1
2010.23	23	23.6577	1
1841.P16586	20	21.3007	1
1841.F06330	20	21.4337	1
1841.F05682	20	20.2253	1
1841.F05686	20	22.3394	1
10317	61	48.6476	1
1841.P16341	19	26.7218	1
2010.18	34	25.4383	1
1841.P15071	20	22.6544	1
1841.P15257	20	20.8036	1
1841.P16281	19	22.86	1
1841.F05400	22	27.9661	1
1841.P16137	19	22.5917	1
1841.F05046	20	20.7669	1
10317	32	43.0448	1
1841.P15039	20	20.7942	1
1841.P15295	20	20.1151	1
10317	57	45.5314	1
1841.P16508	20	21.2088	1
1841.P16503	20	21.4698	1
1841.P16502	20	21.7338	1
1841.F06406	20	20.4384	1
1841.F05601	20	23.3455	1
1841.F05607	20	22.8038	1
1841.P16197	19	24.7108	1
1841.P16449	20	20.8933	1
1841.P16447	20	20.6634	1
1841.F06396	20	20.9842	1
1841.P15783	22	25.7962	1
1841.F05835	19	24.3245	1
1841.P16016	19	23.0555	1
10317	39	34.3573	1
10317	55	60.1342	1
10317	61	37.5064	1
1841.F06004	20	19.9575	1
1841.F05567	22	30.6351	1
1841.F06548	20	21.5216	1
1841.F05543	22	29.9629	1
1841.F05615	20	20.3921	1
10317	61	48.0112	1
10317	61	51.7271	1
10317	33	32.9198	1
10317	54	53.0151	1
1841.P15708	19	21.8619	1
1841.F05155	19	23.7241	1
1841.F06563	20	20.2154	1
2010.22	23	35.9182	1
1841.F05521	19	26.8024	1
10317	35	36.3144	1
2010.24	23	25.0787	1
10317	40	34.1961	1
10317	40	37.4124	1
1841.F06503	20	22.1673	1
10317	64	68.8569	1
10317	29	30.7639	1
1841.P15748	22	26.4294	1
10317	71	70.5804	1
10317	71	64.5394	1
10317	71	69.2372	1
2010.14	25	31.7632	1
10317	72	66.6371	1
2010.23	23	24.1935	1
1841.P15413	20	20.5219	1
1841.P15919	20	20.8227	1
10317	27	30.8438	1
10317	76	52.722	1
1841.P15047	20	19.9983	1
1841.P15596	19	21.6791	1
1841.P15904	20	20.5622	1
10317	52	62.1311	1
1841.F05201	19	21.849	1
1841.F06015	20	20.4812	1
2010.21	34	23.4359	1
1841.P16354	22	28.8294	1
2010.18	34	26.1384	1
1841.F05496	19	25.585	1
1841.P15004	20	21.0984	1
1841.F06303	20	21.6747	1
1841.P15342	20	20.623	1
1841.P15021	20	21.8626	1
1841.P16063	22	26.7992	1
1841.F06439	20	19.807	1
1841.F06589	20	20.6177	1
1841.F05470	19	28.6265	1
1841.P15985	20	24.799	1
1841.F05866	22	28.2734	1
10317	63	52.0742	1
1841.P16537	20	21.2539	1
1841.F06062	20	20.7736	1
1841.P15306	20	20.6034	1
1841.P16534	20	21.5014	1
1841.F05651	21	22.6839	2
1841.P16491	22	20.3147	2
1841.F06456	20	22.869	2
1841.F05104	20	25.136	2
1841.F05598	20	21.8624	2
1841.F06006	21	20.2975	2
1841.P15710	20	26.2355	2
1841.F06570	20	25.0233	2
10317	25	30.1038	2
10317	53	31.4057	2
10317	53	62.689	2
1841.F06464	20	25.2487	2
1841.F06215	20	22.3912	2
1841.P16419	22	21.3832	2
1841.P16411	22	22.8826	2
1841.F06517	20	20.5508	2
1841.F05826	20	20.9939	2
10317	23	30.6244	2
1841.P16089	20	25.4753	2
1841.P15757	20	22.51	2
1841.P15759	20	24.3828	2
1841.P16000	21	20.8335	2
1841.F05279	20	22.9751	2
1841.F05519	20	21.6767	2
1841.F05514	20	28.2872	2
1841.F05513	20	22.1109	2
1841.P15967	20	22.1362	2
1841.P15959	21	25.2641	2
1841.F06254	20	22.7253	2
1841.F06052	22	21.8663	2
1841.F05043	22	22.5424	2
1841.F06450	20	20.2795	2
1841.P15238	20	20.5972	2
1841.P15548	20	21.2244	2
1841.P15934	21	21.8522	2
1841.P15218	20	20.5921	2
1841.F05006	22	21.4993	2
1841.P16176	20	21.7095	2
10317	22	35.1565	2
1841.F05219	20	23.0968	2
1841.P16583	20	24.8258	2
1841.F06592	20	20.3414	2
1841.P15057	20	23.627	2
1841.P15055	20	19.8022	2
1841.F06331	21	21.1464	2
1841.F05029	22	20.685	2
10317	30	27.3782	2
1841.P15070	20	21.3271	2
1841.P15253	21	21.0347	2
1841.F06237	20	23.9978	2
10317	30	40.9064	2
1841.F05340	22	23.343	2
10317	33	35.5737	2
1841.F05403	20	20.7828	2
1841.P15014	20	22.451	2
1841.P15940	20	20.8581	2
1841.P15942	21	21.3452	2
10317	44	36.5867	2
1841.F06421	21	21.5927	2
1841.P16246	20	22.4914	2
1841.F06168	20	21.3466	2
10317	34	37.0629	2
10317	20	50.5877	2
1841.P16059	20	22.1241	2
1841.F06409	21	22.0696	2
1841.P15311	21	20.4045	2
1841.P16522	20	20.7998	2
1841.F06353	21	20.9685	2
1841.F06351	20	22.5939	2
1841.F06394	21	20.5463	2
1841.F05487	20	22.9835	2
1841.F05345	22	25.7464	2
10317	34	60.1285	2
1841.P16222	20	21.3855	2
1841.P16488	22	22.1335	2
1841.F06481	20	19.6738	2
1841.P16564	20	20.4292	2
10317	54	43.437	2
10317	54	54.5678	2
1841.F05110	20	24.3339	2
1841.F06345	20	21.8506	2
10317	56	29.7411	2
1841.P15531	20	23.2756	2
10317	59	31.4433	2
10317	25	27.5991	2
1841.F06560	20	19.689	2
1841.P15515	20	30.4351	2
1841.P15511	20	20.6527	2
1841.F05525	20	23.5409	2
1841.F06220	20	20.9662	2
1841.F05058	22	22.5117	2
10317	21	24.0638	2
1841.P15960	20	20.9379	2
1841.P15965	21	21.0161	2
1841.P15085	20	20.585	2
1841.P15226	20	20.0614	2
1841.F05075	20	24.9859	2
1841.F05604	20	22.7577	2
1841.P15206	20	22.5166	2
1841.P15202	20	21.3282	2
10317	37	34.9614	2
10317	25	27.0213	2
10317	46	59.3065	2
10317	46	48.072	2
10317	46	62.5179	2
10317	22	35.1202	2
1841.P16313	20	25.3397	2
10317	41	55.5361	2
1841.F06340	21	20.4615	2
10317	36	43.972	2
1841.P15599	20	22.0739	2
1841.P15262	20	21.0695	2
1841.F05084	22	22.2793	2
1841.P16442	22	23.9429	2
1841.F05694	20	21.8647	2
10317	61	44.0317	2
1841.F05550	20	20.9722	2
1841.P15310	22	21.0075	2
10317	43	41.6113	2
1841.P15672	20	24.4285	2
1841.P16426	20	26.4629	2
1841.P16596	20	20.1693	2
10317	33	30.449	2
1841.F05415	20	23.8188	2
10317	30	44.8005	2
1841.F05675	21	21.2223	2
10317	52	33.9505	2
10317	52	32.7054	2
1841.P15008	21	20.3636	2
10317	23	33.8779	2
10317	53	64.0155	2
10317	53	43.1297	2
10317	53	39.3655	2
1841.F05434	20	32.3462	2
1841.P15023	21	21.3236	2
1841.F06367	21	19.9855	2
1841.F06365	20	22.3686	2
1841.P15289	21	22.6825	2
10317	25	23.2358	2
1841.F05630	20	20.1204	2
1841.P16251	20	22.6926	2
1841.F05612	20	21.7497	2
1841.F05611	20	23.4545	2
1841.F06031	22	21.8349	2
1841.P16182	20	23.3854	2
1841.F05640	20	21.0375	2
1841.P15365	22	22.1441	2
1841.P16510	20	20.1825	2
10317	27	31.2193	2
10317	31	56.0891	2
10317	31	45.9777	2
1841.F06419	20	22.953	2
1841.F06511	20	19.9594	2
10317	35	28.5142	2
10317	35	27.2378	2
10317	35	34.9619	2
1841.P15792	20	23.1028	2
1841.P15427	22	27.3603	2
1841.P15420	22	21.6809	2
1841.P16210	20	23.094	2
10317	43	53.7177	2
10317	66	52.8621	3
1841.F05947	18	20.9818	3
1841.P15149	18	20.4066	3
1841.F05828	32	20.9263	3
1841.F05109	21	23.0124	3
2010.14	27	33.1375	3
1841.P15124	18	20.2321	3
1841.P15121	18	21.0517	3
10317	29	33.8809	3
10317	41	55.3368	3
1841.F05590	28	21.6961	3
10317	52	37.7383	3
1841.F06005	27	28.0825	3
10317	66	63.7943	3
1841.F06579	21	20.7972	3
10317	39	37.7028	3
1841.P15735	21	21.1884	3
1841.P16413	27	26.3072	3
2010.16	28	45.6178	3
1841.P15507	32	21.3104	3
1841.F05536	28	21.7158	3
10317	26	35.4851	3
1841.F06247	21	20.8541	3
1841.F06534	21	20.8544	3
1841.P15956	21	21.0154	3
1841.P16327	32	23.2021	3
1841.F05512	32	22.2684	3
2010.17	28	52.5634	3
1841.F06082	21	20.6196	3
1841.P15540	28	23.7435	3
1841.F05932	18	20.8647	3
1841.F05936	18	20.6854	3
1841.P16462	27	28.4305	3
1841.P15935	21	20.446	3
10317	55	30.8817	3
1841.F05101	28	30.583	3
10317	86	32.3455	3
1841.F05003	27	24.5795	3
1841.P16177	28	23.3449	3
1841.F05211	28	23.0506	3
1841.P16365	32	20.6521	3
1841.P15589	28	24.8173	3
1841.F05024	27	24.274	3
1841.P16452	27	33.7769	3
1841.F06310	21	21.5782	3
10317	36	29.7795	3
1841.F05426	21	21.2712	3
10317	73	69.4664	3
1841.P16072	28	30.396	3
1841.P15350	27	23.256	3
1841.P15038	21	21.0156	3
10317	56	55.9252	3
1841.F06422	21	20.4883	3
1841.P15294	21	21.4938	3
10317	52	58.4734	3
1841.F05621	23	25.0075	3
1841.F05990	18	20.6896	3
1841.F05293	32	21.7041	3
10317	59	57.5116	3
10317	59	53.8173	3
10317	21	58.3852	3
10317	21	36.4813	3
1841.F05871	28	23.6595	3
1841.F05463	21	20.7487	3
1841.P15177	18	21.3692	3
1841.F05814	32	22.2451	3
1841.F05810	32	22.3206	3
1841.P15347	27	29.8422	3
2010.31	31	23.2314	3
1841.F05836	28	21.66	3
1841.F05838	32	21.4336	3
1841.F05629	21	20.777	3
1841.P16541	21	20.8062	3
10317	66	59.3108	3
1841.P16482	27	27.4387	3
1841.F06059	27	24.6733	3
1841.F06055	27	31.4841	3
1841.F05588	21	21.6937	3
1841.F05365	18	20.4262	3
2010.31	31	27.391	3
1841.F05113	21	20.3372	3
1841.F05116	21	20.6495	3
1841.P16603	21	20.898	3
1841.P15111	18	20.6462	3
10317	29	31.2929	3
1841.F05562	21	20.5854	3
10317	66	44.1942	3
10317	34	53.4851	3
10317	34	62.2998	3
10317	34	50.3158	3
1841.P15392	21	20.8761	3
1841.F06205	21	20.7397	3
2010.31	31	29.6825	3
10317	57	35.7256	3
1841.P16394	28	21.3723	3
1841.P16184	32	21.7137	3
1841.P16093	21	20.7859	3
10317	59	33.1021	3
1841.P15720	21	22.0398	3
1841.P16401	21	20.6436	3
1841.F05091	27	23.1484	3
1841.P15579	21	23.8351	3
1841.P15573	21	20.3614	3
1841.F05053	27	28.9318	3
10317	34	41.6255	3
10317	34	47.8571	3
10317	34	48.0352	3
1841.P15361	27	29.8533	3
1841.F05321	27	29.4408	3
10317	68	22.655	3
1841.P15764	28	22.7659	3
1841.F05247	28	25.8707	3
1841.F05469	28	22.0774	3
10317	26	37.3482	3
1841.P15209	21	21.9853	3
2010.3	31	30.728	3
1841.F05909	18	20.3791	3
1841.P16160	32	22.9715	3
1841.P15928	21	21.2126	3
1841.P15922	21	21.4034	3
1841.F05226	32	22.5417	3
1841.P16311	32	22.1474	3
1841.F05969	18	20.6168	3
1841.P16102	21	22.6285	3
2010.13	27	35.0944	3
10317	28	57.5936	3
10317	28	40.7107	3
10317	28	48.2571	3
1841.P16397	32	22.9968	3
1841.P16591	21	20.8855	3
1841.F06583	21	20.6285	3
1841.F06320	21	21.9308	3
1841.F06324	21	21.6414	3
1841.P15241	23	27.002	3
1841.F05941	18	20.3686	3
1841.F05674	21	21.3069	3
2010.32	31	28.6084	3
10317	46	44.6027	3
1841.F05987	18	20.4039	3
10317	21	57.3561	3
1841.P16068	21	21.2927	3
1841.P16348	28	28.9292	3
10317	36	29.6975	3
1841.F06349	21	20.5993	3
10317	26	37.8334	3
1841.P15400	27	27.4825	3
1841.P15407	18	20.3738	3
10317	50	36.2124	3
1841.P16278	21	21.2235	3
1841.P16181	28	27.9314	3
1841.P15181	18	21.5896	3
1841.P15362	27	25.3056	3
1841.F05804	21	21.7333	3
10317	53	51.7357	3
1841.P16211	21	20.9537	3
1841.P15168	18	20.7674	3
1841.P15163	18	20.1358	3
1841.F06068	27	28.4228	3
1841.P15300	27	22.8717	3
1841.F06476	23	23.968	4
1841.F06472	22	20.7913	4
1841.F05650	20	20.8948	4
1841.P16234	20	22.9411	4
1841.F05564	30	21.4469	4
2010.32	31	26.2482	4
1841.F05350	21	25.4107	4
1841.F06458	21	20.2241	4
1841.P16544	20	24.6808	4
2010.16	35	24.4578	4
1841.F06555	20	22.3463	4
10317	29	37.8654	4
1841.F05570	20	21.2927	4
1841.F05571	30	20.8081	4
1841.F05576	30	21.0285	4
1841.P16383	21	21.2257	4
10317	37	55.9476	4
2010.33	31	25.1818	4
10317	25	40.7401	4
10317	25	45.071	4
1841.P15521	21	24.5419	4
1841.F05554	21	20.1846	4
1841.F06216	20	20.9242	4
10317	55	28.8038	4
1841.P15505	22	20.3131	4
1841.F05530	21	22.8218	4
1841.P16081	22	20.4987	4
2010.14	35	24.9478	4
1841.P15753	22	20.6891	4
1841.P15747	20	22.0887	4
10317	34	32.2296	4
10317	34	35.6793	4
10317	34	42.1129	4
1841.F05274	21	24.2059	4
1841.F06531	21	20.5037	4
1841.P15566	30	22.6693	4
1841.P15561	21	21.5002	4
10317	26	28.6932	4
10317	26	31.2379	4
1841.P15770	30	21.0438	4
1841.P15777	20	21.6495	4
1841.F06259	20	22.7528	4
1841.P15569	20	22.2641	4
1841.F06252	22	20.3452	4
1841.F06253	20	22.7306	4
1841.F06250	20	21.0794	4
1841.P15563	20	22.7778	4
2010.26	21	27.1674	4
1841.F05517	20	20.4299	4
1841.P15682	20	22.3587	4
1841.P15095	23	26.4043	4
1841.P15092	23	20.6553	4
1841.P15093	22	21.2875	4
1841.P16154	21	22.3005	4
1841.P15939	22	21.0034	4
1841.P15932	21	20.9073	4
10317	48	35.6058	4
10317	48	35.0099	4
1841.P16303	21	22.0707	4
1841.P15216	22	20.2254	4
10317	34	54.3438	4
1841.P16170	22	20.5566	4
1841.P15912	20	23.1258	4
1841.P15258	21	20.4104	4
1841.F05216	22	20.4801	4
1841.F06354	20	25.1566	4
1841.P15058	20	22.2235	4
10317	37	35.1723	4
1841.P15582	30	20.6105	4
1841.P15587	30	24.434	4
1841.P15277	21	21.9516	4
1841.F05689	21	20.4905	4
1841.F05680	22	21.1889	4
1841.F05684	21	21.2726	4
1841.P16342	21	20.3653	4
1841.F06316	22	21.273	4
1841.F06312	20	22.9803	4
1841.F06311	21	20.4861	4
2010.14	35	32.0292	4
10317	74	51.4644	4
10317	55	46.1798	4
10317	55	42.4053	4
10317	55	46.6266	4
1841.F05424	20	20.7926	4
1841.F05850	30	20.5337	4
1841.F05854	21	21.0788	4
1841.F05857	21	24.076	4
1841.P15036	21	21.1944	4
1841.F06426	22	21.4382	4
10317	55	40.8959	4
1841.P15999	21	20.4186	4
1841.P15998	23	21.4663	4
1841.P15996	22	21.6055	4
1841.P15801	20	21.7136	4
10317	27	46.8304	4
10317	37	55.0873	4
1841.P16262	20	21.7923	4
1841.P16266	30	20.8808	4
1841.F05468	22	20.6839	4
2010.31	31	25.575	4
1841.P16527	21	20.7777	4
1841.P16525	23	21.0855	4
1841.P16521	23	22.1161	4
10317	41	34.5373	4
10317	76	69.4874	4
1841.F06398	23	23.5622	4
1841.F06393	22	21.1433	4
1841.F06391	21	21.3664	4
1841.F06462	20	22.2851	4
1841.F05957	18	21.1529	4
1841.P16200	21	20.5802	4
1841.F05484	21	26.6486	4
10317	35	44.2728	4
10317	35	61.8173	4
10317	35	48.9797	4
1841.F05133	30	20.5634	4
1841.P16229	20	25.4452	4
1841.P16247	30	22.4379	4
1841.P15105	18	21.1819	4
1841.F06484	22	20.2988	4
1841.F05111	20	22.5616	4
1841.F05119	21	20.6166	4
1841.P15279	22	19.659	4
10317	38	55.5913	4
1841.F05561	21	22.3057	4
1841.F05565	20	21.6822	4
1841.F06545	20	26.9127	4
10317	29	51.3266	4
10317	29	49.1157	4
1841.P15530	22	21.8107	4
1841.F05891	20	21.7561	4
1841.P16396	30	20.1783	4
1841.P15704	21	21.713	4
1841.F05151	22	20.1622	4
1841.P15519	20	27.8345	4
1841.F05529	22	20.0767	4
1841.F06490	23	21.9874	4
1841.P16098	30	21.1482	4
1841.F06508	23	21.9682	4
1841.F06507	22	21.0685	4
10317	35	54.3676	4
1841.F05500	22	20.4855	4
1841.P15743	30	24.4195	4
1841.P15969	20	27.5029	4
1841.F06249	30	27.7136	4
1841.P16545	20	24.3503	4
1841.F06524	23	23.9792	4
1841.F06520	21	21.6057	4
1841.F06522	23	21.906	4
1841.F06523	22	20.524	4
1841.F06291	21	21.8977	4
2010.15	35	25.7223	4
1841.P15762	22	22.5095	4
1841.P16267	20	21.9642	4
1841.F06289	30	20.7661	4
1841.F06286	30	20.8039	4
10317	48	32.8281	4
1841.F05229	22	20.0113	4
1841.F05223	21	21.7687	4
10317	22	40.0034	4
1841.P15041	22	21.2948	4
1841.P16101	20	19.7144	4
10317	36	48.4065	4
1841.F05559	22	20.561	4
1841.P16371	20	24.2653	4
10317	27	26.3058	4
1841.P15067	22	21.476	4
1841.P15063	23	25.6278	4
1841.P15244	20	24.929	4
1841.P16299	30	20.3838	4
1841.F05412	21	22.547	4
1841.F05419	20	21.2969	4
1841.F05452	30	21.4166	4
10317	55	31.8498	4
1841.P16524	21	21.7717	4
1841.P16523	23	21.7239	4
10317	35	42.051	4
10317	35	51.8174	4
1841.F05431	30	20.9013	4
1841.F06360	22	21.8792	4
1841.P15280	23	27.8377	4
10317	27	44.9397	4
1841.F06465	23	24.6179	4
10317	29	41.2738	4
10317	29	47.1446	4
10317	29	35.661	4
1841.F05636	22	23.346	4
1841.F06175	20	26.977	4
1841.P16065	21	22.4941	4
1841.F06433	21	20.8929	4
1841.F05471	20	21.0549	4
1841.P16183	22	20.8882	4
1841.P15981	22	20.9429	4
1841.P16519	22	20.7239	4
1841.F05486	22	21.1099	4
1841.P15793	22	20.0041	4
1841.P15798	21	22.3683	4
1841.P15422	21	20.8516	4
1841.F05672	23	21.7966	4
1841.P16218	22	20.4622	4
1841.P15054	21	20.7823	4
1841.F05491	22	20.7948	4
2010.31	31	27.587	4
10317	55	36.4748	4
1841.P15551	22	20.5191	4
1841.P16533	22	20.6938	4
1841.F06474	22	21.02	5
1841.F06385	22	21.3945	5
1841.F06389	23	22.2979	5
1841.P16237	22	22.1394	5
1841.P16494	23	22.8937	5
1841.P16499	23	24.6782	5
1841.P15336	23	20.8676	5
10317	60	46.2905	5
1841.P16345	25	22.6445	5
1841.P16003	23	22.4377	5
1841.F06139	22	21.1686	5
1841.F06454	23	25.1091	5
10317	33	58.2557	5
1841.F05594	32	24.0836	5
1841.F05831	32	29.8076	5
10317	34	28.7796	5
10317	56	60.7585	5
1841.F06232	25	22.3698	5
1841.F06233	26	20.2161	5
1841.F06482	21	21.1266	5
1841.F06493	21	22.869	5
1841.F06497	21	21.7194	5
1841.P15714	22	21.9403	5
1841.P15717	32	21.0419	5
1841.P16439	23	28.1475	5
1841.F05507	25	20.5753	5
2010.15	27	44.176	5
1841.F05086	23	23.3388	5
1841.F05881	25	21.2058	5
10317	30	42.3294	5
10317	34	29.9041	5
1841.P16414	23	20.399	5
1841.F06510	21	26.259	5
1841.F05532	22	20.7522	5
1841.P15976	21	25.824	5
1841.P15978	22	21.7938	5
10317	35	34.2885	5
1841.P16475	23	21.0866	5
1841.F06539	23	21.7264	5
2010.14	27	33.4464	5
1841.P15951	22	21.373	5
1841.F06093	23	20.7962	5
1841.P16321	25	21.2989	5
1841.P16451	22	22.7087	5
1841.F06451	23	25.679	5
10317	41	61.9932	5
1841.F06085	23	25.2625	5
10317	34	45.7266	5
1841.P15098	22	21.1455	5
1841.P15096	21	20.3689	5
1841.P15091	21	21.2703	5
1841.F05060	23	22.6019	5
1841.F05063	23	20.4963	5
1841.F05065	23	24.1459	5
1841.F05068	23	21.6464	5
1841.P15936	23	21.6819	5
1841.F06274	32	27.2052	5
1841.F06276	32	29.086	5
1841.F06277	32	33.1938	5
1841.F06270	22	21.4278	5
10317	33	35.6073	5
1841.F05232	25	21.3853	5
10317	46	46.7374	5
1841.P15215	23	21.6371	5
1841.F05004	23	21.3978	5
10317	60	44.0546	5
10317	60	57.3191	5
1841.P16173	25	22.82	5
1841.F05218	32	24.3332	5
1841.P16367	22	24.4856	5
1841.P16581	21	24.2393	5
1841.F06597	22	21.1213	5
1841.P15056	23	23.9978	5
10317	32	57.6775	5
1841.F06333	23	23.4236	5
1841.F05683	23	21.169	5
2010.13	27	33.4568	5
10317	27	23.7689	5
1841.P15076	21	20.3266	5
1841.P15077	21	28.6726	5
1841.F06319	21	21.8097	5
10317	33	36.4667	5
10317	33	33.7639	5
1841.P16287	32	25.1656	5
1841.P16454	23	21.7502	5
1841.F05041	23	21.5466	5
1841.F06127	23	20.9865	5
1841.P15012	23	21.5365	5
1841.F06378	21	22.674	5
1841.P15355	23	24.6679	5
1841.F05421	22	22.1494	5
10317	34	35.8757	5
1841.P15608	22	22.1148	5
1841.P16079	22	23.9865	5
1841.P16078	25	23.0305	5
1841.F05180	32	27.4555	5
1841.F05191	26	20.8567	5
1841.F05447	25	23.4822	5
1841.P15600	32	34.3304	5
1841.F05294	25	23.5405	5
1841.F05064	23	22.3396	5
1841.F05876	25	23.4739	5
1841.P16504	21	22.2224	5
10317	39	48.5987	5
1841.F05606	22	20.9809	5
1841.F05608	23	21.7661	5
1841.P16196	26	22.681	5
1841.P16194	26	25.5517	5
2010.14	27	30.6125	5
1841.P16440	23	20.8648	5
1841.P16337	32	28.4451	5
1841.F05818	22	21.7967	5
1841.P15785	22	20.6584	5
1841.P15788	22	21.7434	5
1841.F05661	21	21.969	5
1841.F05481	22	22.3658	5
1841.F05830	26	21.9232	5
2010.12	27	35.3413	5
1841.P16013	26	28.9692	5
1841.P16014	32	30.0753	5
1841.F05136	22	21.1838	5
1841.P16228	32	22.4948	5
1841.F06483	21	21.4428	5
1841.P16568	22	20.5158	5
1841.P16563	23	25.4719	5
1841.P16562	22	22.1307	5
10317	72	37.7628	5
10317	42	44.5313	5
1841.F05117	26	21.4864	5
1841.F06039	23	21.8755	5
1841.P15377	23	21.2128	5
1841.F05314	23	20.8614	5
1841.F05177	26	29.0628	5
1841.F05170	25	22.0128	5
10317	33	32.0404	5
10317	33	25.3227	5
1841.F06546	22	20.7268	5
1841.F06012	23	21.5109	5
1841.P15395	23	22.742	5
1841.P15533	22	21.8335	5
1841.F05619	21	21.8609	5
1841.F05896	26	23.6405	5
1841.F06208	25	26.3205	5
1841.F06564	23	22.5121	5
1841.P15513	25	21.1995	5
10317	58	70.2722	5
1841.P15724	32	30.8955	5
1841.P15727	25	27.1176	5
1841.P16404	23	22.0955	5
1841.P16406	23	21.7501	5
1841.F05548	22	21.4921	5
1841.F05267	26	20.2202	5
1841.P16556	23	20.8719	5
1841.P15550	22	21.6057	5
10317	52	54.1128	5
1841.P15766	32	27.1355	5
1841.F06263	25	25.0918	5
1841.P16332	25	20.7798	5
1841.F06574	22	22.4198	5
1841.P15208	22	25.7966	5
10317	33	42.0117	5
10317	33	34.8665	5
1841.P16166	25	23.65	5
1841.P15923	21	23.9015	5
1841.F06202	32	25.7956	5
1841.P16318	26	32.1712	5
1841.P16319	26	24.1176	5
10317	66	55.3727	5
10317	66	39.1585	5
1841.F06342	22	21.3098	5
1841.P15268	22	22.1197	5
1841.P15260	21	21.6187	5
10317	31	33.6813	5
1841.P16092	26	22.013	5
1841.F05036	22	21.1813	5
1841.F05697	22	21.4735	5
1841.P16106	25	23.8035	5
1841.P16100	26	21.1079	5
10317	30	33.6947	5
1841.F05206	26	26.2005	5
1841.P16395	22	21.5119	5
1841.P16598	22	21.6363	5
10317	27	24.7445	5
1841.F06580	21	24.8149	5
1841.P15068	22	21.5071	5
1841.P15066	23	21.4651	5
10317	57	54.2257	5
1841.F05414	32	28.4875	5
1841.P16129	25	23.8412	5
10317	56	41.9252	5
1841.F05433	32	23.759	5
1841.F05432	32	27.9053	5
10317	55	31.6723	5
1841.F06211	22	22.4571	5
1841.P15634	23	21.7717	5
1841.F05092	23	22.5176	5
1841.P15024	22	20.9679	5
1841.P15284	23	28.7716	5
1841.F06466	22	20.8082	5
1841.P15222	21	23.4425	5
1841.P16253	26	23.6329	5
1841.P16257	25	23.1416	5
1841.P16416	23	23.6332	5
1841.F05843	22	21.1185	5
1841.P16276	32	26.7119	5
1841.P16272	22	20.9275	5
1841.P16270	32	28.2768	5
1841.F05476	25	22.6184	5
1841.F05474	22	25.8728	5
1841.P16180	32	35.1107	5
1841.F05288	25	24.6304	5
1841.F05287	25	22.3282	5
1841.F05867	25	24.5991	5
10317	39	50.1646	5
10317	39	54.0336	5
1841.F06411	22	20.8275	5
1841.F06412	23	21.9661	5
1841.P15790	25	29.0059	5
1841.P15425	23	23.6915	5
1841.P16214	25	24.7926	5
1841.P16213	25	27.4554	5
10317	65	65.1311	5
1841.F06063	23	20.888	5
1841.P15304	23	21.1173	5
10317	39	33.2356	5
1841.F05802	25	20.9759	5
2010.13	27	32.6707	5
10317	39	30.1898	5
10317	39	45.3513	5
1841.F05094	23	21.7881	5
10317	50	32.9405	6
1841.F06380	36	21.5272	6
1841.F06382	23	21.0766	6
1841.P15145	19	20.6301	6
1841.F05825	20	22.7061	6
10317	56	63.762	6
10317	56	58.5761	6
1841.F06459	23	20.5089	6
1841.P15125	19	20.957	6
1841.F05595	21	20.7195	6
1841.F05373	19	20.8542	6
1841.F05162	21	20.4723	6
1841.F06552	21	21.3329	6
1841.F06559	21	23.7275	6
1841.F05145	20	25.9762	6
1841.F05505	20	21.869	6
1841.F06577	36	30.4375	6
1841.F06575	21	21.7447	6
1841.F05555	21	20.4355	6
1841.P16473	19	21.9411	6
1841.P15733	21	21.5015	6
10317	63	64.9725	6
1841.F06212	20	23.2318	6
10317	37	53.0351	6
1841.P16579	21	23.7562	6
1841.F05646	36	27.649	6
1841.F06514	36	22.7862	6
10317	38	30.6646	6
1841.P15506	20	22.176	6
1841.F05656	21	23.2052	6
1841.P16085	20	22.4138	6
1841.F06186	36	21.4897	6
1841.P15962	36	26.0593	6
1841.P15562	21	21.5211	6
1841.P16322	21	23.0305	6
10317	27	28.9811	6
10317	53	48.7165	6
1841.F05937	19	20.3988	6
1841.P15018	36	25.7159	6
1841.P16306	20	20.6011	6
1841.F05910	19	21.6291	6
1841.P16175	21	20.2592	6
10317	37	50.3755	6
10317	37	36.9591	6
1841.F05430	20	21.2676	6
10317	31	30.1006	6
10317	38	29.3738	6
1841.P15775	20	21.4691	6
1841.P16362	20	21.9159	6
1841.P16582	36	28.5049	6
1841.P16589	21	21.9431	6
1841.F06590	23	25.0618	6
1841.F06337	23	20.8871	6
1841.P15556	21	20.3734	6
1841.F06106	21	20.3633	6
1841.F05256	21	20.5697	6
1841.P15073	36	22.4382	6
1841.P15256	36	26.884	6
1841.P15251	21	24.7558	6
10317	26	32.7779	6
1841.F06377	21	21.691	6
1841.P15604	21	20.4591	6
1841.F05423	21	20.5751	6
10317	41	33.0201	6
1841.P15031	21	22.6946	6
1841.F05993	19	20.5969	6
1841.F05858	21	20.5668	6
1841.P15993	21	25.0268	6
1841.P15192	19	25.5368	6
1841.F06405	23	24.182	6
1841.F06403	23	23.5454	6
10317	62	55.3854	6
1841.F05605	23	22.1919	6
1841.P16199	21	22.4421	6
1841.P15172	19	21.4289	6
1841.F05817	20	20.9464	6
2010.28	24	27.1054	6
1841.F06468	36	28.4878	6
1841.P15614	21	22.2326	6
10317	38	47.1432	6
1841.P15789	21	21.5826	6
10317	35	48.0232	6
1841.P15158	19	20.811	6
1841.P15152	19	22.0781	6
1841.F05620	36	26.1225	6
1841.F06445	21	20.3961	6
10317	37	35.8015	6
10317	33	26.3114	6
10317	33	28.391	6
10317	33	29.4927	6
1841.P15130	19	20.9774	6
1841.P16561	21	21.7705	6
10317	73	64.573	6
2010.29	24	27.3009	6
1841.P15990	23	21.2747	6
1841.P15997	36	33.3687	6
1841.F05569	20	20.9228	6
1841.P15195	19	20.4349	6
1841.F06437	21	21.3095	6
10317	35	36.4911	6
10317	36	58.6593	6
1841.P15399	19	22.7776	6
1841.F05542	21	22.0909	6
10317	37	45.0637	6
1841.P15537	20	22.5614	6
1841.F05613	23	25.8305	6
10317	56	62.3552	6
1841.P15709	21	21.3497	6
10317	29	30.81	6
10317	29	38.475	6
1841.F05523	20	22.143	6
1841.F06492	36	21.273	6
10317	22	28.1379	6
10317	50	48.2923	6
10317	38	36.9718	6
1841.P15570	20	22.5118	6
1841.F05056	21	21.6833	6
1841.F05894	20	22.4352	6
10317	27	29.2681	6
1841.F06526	23	20.4423	6
1841.P15087	36	31.7073	6
1841.F05927	19	20.8647	6
1841.P15941	23	20.8582	6
1841.P16445	21	20.5324	6
1841.P15207	23	21.4283	6
1841.P15201	23	23.8288	6
1841.F05907	19	20.8987	6
1841.F05901	19	22.273	6
1841.F06287	21	21.2737	6
1841.P15043	21	21.7258	6
1841.P15269	21	21.0237	6
1841.P15597	21	20.6925	6
1841.P15059	23	23.1427	6
1841.F05030	19	21.2342	6
1841.F05964	19	22.075	6
1841.F06119	21	20.9753	6
10317	31	30.3074	6
1841.P15679	36	21.5529	6
1841.F05202	21	20.9793	6
1841.P16373	20	19.9746	6
1841.P16378	20	21.1924	6
1841.P16590	23	23.9049	6
1841.F06582	21	22.0102	6
1841.P16294	21	20.8754	6
1841.P16034	21	20.5402	6
1841.P15001	23	21.9615	6
1841.P15003	23	22.3833	6
1841.F05439	21	20.8549	6
10317	38	32.0476	6
1841.P15221	36	27.5905	6
1841.F05986	19	20.1649	6
1841.P16552	21	23.3159	6
10317	69	51.6205	6
10317	62	65.061	6
1841.F05647	21	20.9861	6
10317	36	48.3504	6
10317	46	24.1177	6
10317	46	35.0408	6
10317	64	66.8235	6
1841.F06414	36	25.158	6
1841.P16531	23	20.9222	6
1841.P16212	20	21.749	6
1841.F05490	21	20.2544	6
10317	40	33.3823	6
10317	40	31.7555	6
1841.F06355	36	26.2435	6
1841.F05806	20	20.8794	6
1841.P16536	36	26.2778	6
1841.F06479	22	20.3045	7
10317	61	48.6433	7
1841.P15440	22	22.0134	7
1841.F05659	20	20.5165	7
1841.P16496	27	20.5097	7
1841.P15331	23	20.4869	7
1841.F06045	23	21.8103	7
1841.P15320	23	20.4742	7
1841.F05351	22	21.4394	7
10317	50	38.5814	7
1841.P16555	20	21.1431	7
1841.P16550	20	20.1026	7
1841.P16559	41	25.4599	7
1841.F05106	37	22.7488	7
1841.P15122	27	21.8985	7
10317	58	34.5419	7
1841.P16572	22	28.6252	7
1841.F06002	23	21.3931	7
1841.F06556	41	23.7345	7
1841.F06009	23	23.2322	7
10317	31	35.9703	7
1841.F06495	22	24.5848	7
1841.F06498	20	22.0595	7
1841.P16432	23	20.4079	7
1841.F05889	33	25.9031	7
1841.P15504	20	23.01	7
1841.F05533	22	20.3132	7
1841.F05276	24	23.7389	7
1841.F05278	24	20.7828	7
10317	29	25.3961	7
1841.F06543	20	20.8857	7
1841.F06530	22	21.267	7
1841.F06537	41	27.0305	7
1841.F05510	24	22.6511	7
1841.P15957	20	21.2533	7
1841.P15955	22	20.0737	7
1841.F05258	33	22.5116	7
1841.P16320	33	23.1871	7
1841.P16325	33	25.2556	7
1841.P16326	24	21.8388	7
1841.P16539	22	27.531	7
1841.P16157	24	23.6448	7
1841.F06271	37	25.3048	7
1841.P16307	33	21.4909	7
1841.P16305	33	21.6655	7
1841.P16304	33	27.8861	7
2010.22	22	26.1635	7
10317	34	34.3972	7
10317	36	29.421	7
1841.P16174	24	27.0094	7
1841.F06296	37	25.7227	7
1841.F06294	37	25.6471	7
1841.P16366	33	24.9882	7
1841.F06599	22	21.3196	7
1841.F06598	20	21.1818	7
1841.F06339	20	21.0621	7
1841.P15585	37	23.5687	7
1841.F05974	27	25.0024	7
1841.F06109	41	26.897	7
1841.P16340	24	27.1174	7
1841.P15074	22	31.845	7
1841.P15250	20	20.6962	7
1841.P16288	37	27.7344	7
10317	22	24.5932	7
1841.F05405	37	25.7717	7
1841.F06123	41	29.2979	7
1841.P15020	22	28.8764	7
1841.P15011	41	26.2678	7
1841.F06372	20	23.1944	7
1841.P15370	23	21.2642	7
1841.P15354	23	21.1167	7
1841.P15037	41	29.4367	7
1841.P15030	41	25.9057	7
1841.F06425	22	21.2818	7
1841.F06424	22	21.6854	7
10317	66	39.261	7
10317	66	43.2561	7
10317	66	51.2693	7
10317	52	37.749	7
10317	52	31.9939	7
1841.P15297	22	22.0347	7
1841.F05457	37	25.8411	7
1841.F05980	27	27.8745	7
1841.P16244	37	30.2312	7
1841.F05995	27	23.4036	7
10317	42	52.596	7
1841.F05852	24	21.4057	7
1841.F05874	24	22.018	7
10317	57	43.7912	7
1841.F05246	33	21.3891	7
1841.P16335	33	24.4295	7
1841.P15171	27	20.6502	7
10317	22	28.176	7
1841.F05819	33	25.2136	7
1841.F05812	24	23.3703	7
1841.P16526	22	19.5665	7
1841.F06397	22	21.6094	7
1841.F06467	22	24.7975	7
1841.P15610	41	24.6119	7
1841.P15787	37	23.5344	7
1841.F05667	22	20.8683	7
1841.F05664	22	19.9466	7
1841.P16204	37	25.7969	7
1841.P15299	23	21.6752	7
1841.P15159	27	22.9419	7
1841.P15156	27	24.4781	7
10317	68	48.9118	7
1841.F05628	41	27.5381	7
1841.F05623	22	23.7676	7
1841.P16546	22	20.6793	7
10317	50	56.0119	7
10317	69	53.5793	7
1841.F05644	22	21.9893	7
1841.P16225	37	25.9816	7
1841.P15109	27	28.5311	7
1841.F06550	22	28.2023	7
1841.F06557	20	20.2495	7
1841.P16569	41	27.0879	7
1841.P16566	41	27.3016	7
1841.P16602	22	25.3453	7
1841.P15117	27	25.6539	7
1841.P15114	27	22.1726	7
1841.F06034	23	20.921	7
1841.F05568	37	25.7754	7
2010.22	22	24.0041	7
1841.F06435	41	29.3867	7
10317	37	36.0849	7
1841.F06540	22	21.1635	7
10317	48	28.7579	7
1841.P15534	22	21.1329	7
1841.F05893	33	22.9582	7
1841.F05898	24	22.6957	7
1841.P16393	33	21.3393	7
10317	31	46.6639	7
1841.F06201	37	26.5552	7
1841.P16399	24	24.4867	7
1841.P16507	22	27.1795	7
1841.F06565	41	28.0682	7
1841.P15517	33	24.3469	7
1841.P15512	24	22.0575	7
1841.F05527	33	25.627	7
1841.P16094	37	23.9851	7
1841.F06224	37	24.6169	7
1841.F06509	22	22.4916	7
1841.F06505	20	20.3464	7
10317	34	33.9291	7
1841.P15963	20	21.0226	7
1841.F06242	37	29.6026	7
1841.F05268	37	24.4577	7
1841.P16463	23	22.2428	7
10317	29	25.2563	7
1841.F06529	22	20.0205	7
1841.P15086	22	28.0945	7
1841.P15080	20	22.128	7
1841.P15224	22	20.3655	7
1841.F05077	23	21.4876	7
1841.F05925	27	22.113	7
1841.P16146	33	20.625	7
10317	63	61.5378	7
1841.P15200	41	23.4581	7
1841.F05012	27	20.4611	7
1841.F05903	27	23.3483	7
1841.P15920	22	20.4813	7
10317	26	41.2453	7
1841.F05227	24	22.8131	7
10317	41	31.9837	7
1841.P16312	37	24.4165	7
1841.P16315	24	27.5035	7
1841.P16316	33	20.8447	7
1841.P15045	22	19.8713	7
1841.F05031	23	21.6515	7
1841.P16107	24	22.1203	7
10317	52	37.3537	7
1841.F05207	24	23.9285	7
1841.F05209	24	22.2574	7
1841.F05885	37	26.1349	7
1841.P16597	22	20.324	7
1841.P16595	20	22.5381	7
1841.F06584	22	19.8002	7
1841.P15060	22	23.8893	7
10317	36	28.044	7
1841.P15264	22	20.6962	7
1841.P16122	33	28.1464	7
10317	40	34.2379	7
1841.F06323	22	22.7173	7
1841.F06210	37	22.2686	7
10317	42	33.2793	7
1841.P15022	20	24.4468	7
1841.F06362	22	20.3581	7
1841.P15283	22	21.9798	7
1841.P15281	41	27.0737	7
10317	58	46.6718	7
10317	58	44.8212	7
1841.F05985	27	26.4652	7
1841.F05984	27	29.2907	7
1841.P15618	41	27.4799	7
1841.F05840	33	23.6517	7
1841.F05849	33	26.9656	7
10317	46	29.9208	7
1841.F06432	41	24.6697	7
1841.P16279	37	30.1272	7
1841.P16275	37	26.0114	7
1841.P16187	24	20.6766	7
1841.P16186	24	23.9741	7
1841.P15989	22	20.7312	7
1841.F05864	33	28.8309	7
1841.F06416	41	29.0056	7
1841.F06417	20	21.118	7
10317	65	51.6709	7
10317	65	43.5962	7
10317	65	48.6562	7
1841.F05502	20	20.9324	7
1841.P15796	37	24.3467	7
1841.P16530	20	21.0452	7
1841.F05676	41	26.4666	7
1841.F05679	22	24.9217	7
1841.P16217	37	23.7557	7
1841.P15231	22	21.0204	7
1841.P15166	27	24.1501	7
1841.F06060	23	22.3609	7
1841.F06064	23	22.2719	7
1841.P15308	23	21.5411	7
1841.F05805	33	26.6912	7
1841.F05803	33	26.9578	7
1841.F05822	33	24.1438	7
1841.F06478	20	20.6388	8
1841.F06384	21	22.3182	8
1841.F05120	20	24.2841	8
1841.F05124	20	24.3706	8
1841.P15324	20	23.5713	8
10317	42	52.0563	8
1841.P15693	20	21.5807	8
1841.P16574	20	23.8944	8
10317	49	52.9882	8
1841.P16542	20	24.3877	8
1841.P15972	21	21.835	8
1841.F06551	20	21.1257	8
1841.P15435	19	20.2965	8
10317	25	32.8176	8
1841.F06494	21	21.6496	8
1841.F06499	20	21.5197	8
1841.P15712	20	24.3297	8
1841.P16436	20	21.9039	8
1841.F06573	21	22.9381	8
1841.P15383	20	22.6134	8
1841.P15520	20	25.6956	8
1841.P15528	20	24.8848	8
1841.F05553	20	21.76	8
1841.P16066	20	21.8782	8
2010.23	22	28.2105	8
1841.F05531	20	20.2457	8
1841.P16086	20	25.0144	8
1841.P16477	20	24.5678	8
1841.F06533	20	23.5329	8
1841.F06538	20	21.802	8
1841.F05515	20	28.2906	8
1841.F05436	20	26.409	8
10317	46	39.2597	8
10317	36	32.4218	8
1841.P15954	20	26.6628	8
1841.P15090	20	22.5097	8
10317	53	42.0101	8
10317	53	41.8877	8
1841.F05639	20	21.8682	8
10317	62	33.1727	8
10317	62	50.9156	8
10317	61	37.0286	8
2010.21	22	34.8125	8
1841.P15917	20	21.6683	8
1841.F05002	20	23.6122	8
1841.P15953	20	27.3176	8
1841.P16580	21	21.9308	8
1841.P16588	20	21.5489	8
1841.P15053	20	21.8829	8
1841.F06335	21	21.8586	8
1841.P15275	21	27.1948	8
1841.P15554	20	25.2919	8
1841.F05977	18	22.3613	8
10317	31	37.904	8
10317	31	31.4367	8
1841.F06102	20	21.0126	8
1841.F06107	20	22.3807	8
1841.P15072	20	23.4276	8
1841.P15075	21	21.122	8
1841.P15079	20	21.5642	8
1841.P15252	21	23.0252	8
10317	60	53.4198	8
10317	60	51.836	8
10317	60	44.0597	8
1841.P15210	20	20.7069	8
1841.F05049	20	23.4614	8
10317	54	37.0035	8
10317	54	40.7041	8
1841.P16453	20	23.1009	8
2010.17	22	32.6142	8
2010.29	23	23.4657	8
10317	36	45.7311	8
10317	36	42.4829	8
10317	61	69.0372	8
1841.P15237	20	27.8079	8
10317	24	26.1461	8
1841.P15356	20	25.5881	8
2010.28	23	25.9319	8
2010.17	22	31.7359	8
1841.P15032	20	22.438	8
1841.F06428	20	21.9923	8
2010.28	23	24.8673	8
1841.P16506	21	21.5911	8
1841.F05609	20	21.4951	8
10317	54	46.7346	8
10317	53	40.615	8
10317	28	56.4258	8
1841.F05813	20	24.8425	8
1841.P16520	20	21.0693	8
1841.F06352	20	21.5319	8
10317	60	40.0039	8
10317	60	47.8393	8
10317	60	44.7073	8
1841.F06356	20	21.1915	8
10317	65	61.7536	8
10317	65	60.0581	8
10317	65	63.9435	8
1841.F05665	21	23.4629	8
1841.F05660	20	26.906	8
1841.P16549	20	22.1971	8
1841.F05442	20	22.4555	8
2010.17	22	36.6466	8
1841.P15132	18	21.3716	8
1841.F06057	20	24.3607	8
10317	43	47.8617	8
1841.F06488	21	20.2252	8
1841.F06485	20	21.1986	8
1841.P16567	20	21.2385	8
1841.P16565	21	21.9752	8
2010.29	23	23.9566	8
10317	25	34.6771	8
10317	25	37.8919	8
1841.F06434	20	22.4912	8
1841.F06019	20	22.0872	8
1841.F05328	19	21.4562	8
1841.F05157	20	23.811	8
10317	62	47.3175	8
1841.F06568	21	23.6644	8
1841.F06566	20	22.2037	8
1841.P16099	20	28.624	8
1841.P15728	20	27.2158	8
10317	34	34.3487	8
2010.17	22	40.437	8
10317	53	53.7675	8
1841.F06502	21	20.9595	8
1841.F05059	20	23.8684	8
1841.P15742	20	25.5746	8
1841.P16464	20	22.9636	8
1841.P16465	20	22.0417	8
2010.16	22	37.1134	8
1841.F06521	20	23.6597	8
1841.P15081	21	20.42	8
1841.F05389	19	20.459	8
10317	30	33.6601	8
1841.P15948	20	22.7257	8
1841.P16448	20	25.6508	8
1841.F06092	20	23.6721	8
10317	34	34.6068	8
1841.P16310	20	29.662	8
10317	67	38.4541	8
1841.F05038	20	22.6177	8
1841.F05033	20	25.9035	8
1841.F05034	20	25.2095	8
10317	30	38.7056	8
1841.P15907	20	23.1489	8
1841.P15908	21	23.1051	8
1841.P15288	20	21.692	8
10317	23	27.673	8
1841.P15674	20	22.351	8
1841.P16370	20	28.2701	8
1841.F05884	20	22.5939	8
1841.F06588	20	21.4055	8
1841.P15249	20	25.6935	8
10317	60	39.9372	8
10317	60	56.5589	8
10317	60	30.4368	8
10317	28	33.2058	8
10317	28	40.484	8
1841.F05671	20	21.4475	8
1841.F06305	20	22.347	8
1841.F06306	20	22.9099	8
10317	34	30.9178	8
2010.18	23	31.9526	8
10317	36	38.0958	8
1841.P15029	20	20.9321	8
1841.F06361	20	21.7158	8
1841.F06170	20	25.2598	8
1841.P15611	20	21.6422	8
1841.P15612	20	21.6481	8
1841.F05477	20	24.0441	8
1841.F05645	21	23.7688	8
1841.F06413	20	26.3997	8
1841.P15424	19	20.6073	8
1841.F06190	20	20.8254	8
10317	58	43.3537	9
1841.F06471	21	21.7433	9
1841.P16235	55	25.0849	9
1841.P16497	22	20.77	9
11052.6.5.13.rk.rh	36	30.1242	9
11052.5.15.13.rk.rh	36	33.9178	9
11052.6.19.13.rk.fh	36	29.273	9
11052.5.8.13.rk.fh	36	34.8169	9
11052.6.27.13.rk.lh	36	35.2044	9
2010.2	32	56.2946	9
1841.F05820	30	33.6729	9
1841.F05821	55	33.8739	9
10317	53	58.2136	9
10317	53	73.7713	9
10317	53	71.9783	9
11052.6.15.13.rk.lh	36	30.1708	9
10317	39	33.0354	9
11052.6.30.13.rk.rh	36	32.838	9
1841.F06452	21	22.7863	9
11052.6.25.13.rk.fh	36	32.843	9
11052.6.10.13.rk.lh	36	28.2851	9
11052.RK.LPalm.10.24.2008	31	28.2038	9
11052.6.28.13.rk.rh	36	41.2599	9
1841.P16576	21	26.5898	9
1841.P16577	29	20.5745	9
11052.5.20.13.rk.fh	36	36.1804	9
11052.6.12.13.rk.fh	36	41.2945	9
1841.F05161	55	34.7873	9
11052.6.7.13.rk.lh	36	32.2117	9
11052.5.19.13.rk.lh	36	39.1758	9
11052.6.3.13.rk.rh	36	33.9048	9
11052.6.23.13.rk.rh	36	48.125	9
1841.F06558	29	23.225	9
11052.5.31.13.rk.rh	36	38.9052	9
1841.F05844	55	44.7855	9
11052.6.21.13.rk.fh	36	36.0759	9
11052.5.16.13.rk.rh	36	37.2967	9
11052.5.10.13.rk.fh	36	38.1905	9
1841.P16380	30	24.3692	9
1841.P16435	22	21.1084	9
11052.6.19.13.rk.lh	36	28.7481	9
11052.6.1.13.rk.rh	36	44.9517	9
11052.6.17.13.rk.rh	36	32.1225	9
1841.P15385	22	20.2147	9
1841.F05882	21	21.5804	9
11052.5.11.13.rk.fh	36	60.633	9
11052.6.30.13.rk.lh	36	33.3698	9
1841.P15006	21	21.7776	9
10317	80	57.4096	9
1841.P16417	22	20.5194	9
1841.F06309	21	21.242	9
11052.5.23.13.rk.lh	36	34.8423	9
1841.F05537	30	32.2533	9
11052.6.22.13.rk.rh	36	36.4131	9
10317	67	39.2395	9
11052.5.14.13.rk.lh	36	41.8261	9
1841.F06181	29	20.8112	9
1841.P15975	21	21.5492	9
1841.P15966	29	20.9162	9
11052.5.15.13.rk.lh	36	29.6711	9
11052.6.7.13.rk.fh	36	38.0567	9
11052.6.23.13.rk.lh	36	40.2613	9
11052.5.29.13.rk.fh	36	34.6607	9
11052.6.2.13.rk.lh	36	32.6244	9
11052.5.10.13.rk.lh	36	40.3714	9
11052.5.5.13.rk.fh	36	39.2913	9
11052.5.4.13.rk.lh	36	34.2255	9
11052.6.28.13.rk.fh	36	44.5486	9
11052.6.3.13.rk.fh	36	31.2084	9
11052.5.21.13.rk.rh	36	30.6324	9
1841.P16329	30	25.8937	9
1841.P16328	30	45.8752	9
11052.6.5.13.rk.fh	36	27.4065	9
11052.5.8.13.rk.lh	36	38.0463	9
1841.F06088	22	20.6178	9
1841.P15549	30	31.9552	9
11052.5.6.13.rk.fh	36	61.5537	9
1841.F05066	22	20.7792	9
1841.P15931	21	21.7505	9
11052.6.30.13.rk.fh	36	36.4172	9
11052.5.18.13.rk.lhB	36	34.9881	9
11052.5.18.13.rk.lhA	36	72.0669	9
11052.5.3.13.rk.lh	36	30.1255	9
11052.5.24.13.rk.lh	36	34.7576	9
2010.19	32	50.8058	9
11052.6.4.13.rk.lh	36	31.2153	9
11052.6.15.13.rk.rh	36	31.2443	9
11052.6.20.13.rk.lh	36	39.1309	9
11052.5.25.13.rk.fh	36	33.9314	9
11052.6.13.13.rk.rh	36	43.1592	9
1841.P15914	29	22.7041	9
11052.6.10.13.rk.rh	36	29.7549	9
1841.P15774	55	35.8778	9
1841.F05213	30	26.2456	9
11052.6.9.13.rk.rh	36	44.1375	9
10317	39	56.6508	9
1841.P15052	21	21.1175	9
11052.5.26.13.rk.fh	36	32.2208	9
11052.5.29.13.rk.lh	36	34.193	9
1841.F06338	21	22.7281	9
1841.P15272	21	21.1737	9
1841.P15273	21	23.515	9
11052.RK.LPalm.10.23.2008	31	27.41	9
10317	48	33.901	9
1841.F05025	22	21.4461	9
11052.6.8.13.rk.rh	36	43.3076	9
11052.6.16.13.rk.fh	36	35.7222	9
11052.5.4.13.rk.fh	36	40.1886	9
11052.6.28.13.rk.lh	36	48.4694	9
1841.P16343	30	22.1337	9
11052.5.18.13.rk.rhA	36	35.2481	9
11052.6.5.13.rk.lh	36	33.0289	9
10317	47	32.854	9
1841.F06230	55	39.1505	9
11052.5.31.13.rk.lh	36	35.2595	9
11052.5.19.13.rk.rh	36	41.4074	9
1841.F05252	55	34.4506	9
1841.P16450	22	20.2959	9
1841.P16286	55	29.1134	9
11052.5.25.13.rk.lh	36	32.0683	9
11052.6.8.13.rk.lh	36	32.8882	9
1841.P16324	21	20.7339	9
11052.5.3.13.rk.rh	36	32.7526	9
11052.5.15.13.rk.fh	36	45.5555	9
11052.6.17.13.rk.lh	36	32.0188	9
11052.5.6.13.rk.lh	36	61.6457	9
11052.5.14.13.rk.fh	36	48.7552	9
10317	69	69.4015	9
11052.6.26.13.rk.fh	36	37.8733	9
1841.F05425	55	30.2082	9
11052.5.5.13.rk.lh	36	37.2185	9
1841.P16573	21	24.664	9
1841.F06079	22	22.0605	9
1841.F06086	22	20.2155	9
11052.6.7.13.rk.rh	36	38.9404	9
10317	67	45.7866	9
1841.F05456	55	43.0844	9
10317	29	68.4019	9
11052.5.5.13.rk.rh	36	31.4143	9
11052.6.14.13.rk.fh	36	30.3133	9
11052.6.6.13.rk.lh	36	34.0325	9
11052.5.18.13.rk.fhA	36	71.7157	9
11052.5.18.13.rk.fhB	36	37.131	9
11052.5.13.13.rk.rh	36	42.4277	9
11052.5.31.13.rk.fh	36	34.9384	9
11052.5.6.13.rk.rh	36	49.7026	9
1841.F06407	21	21.8636	9
1841.F06404	21	24.5311	9
1841.F06400	29	22.5887	9
11052.6.4.13.rk.fh	36	44.0301	9
1841.F05603	21	20.3107	9
1841.F05461	55	45.1184	9
1841.F05652	21	21.4815	9
11052.6.20.13.rk.fh	36	31.8239	9
11052.5.7.13.rk.rh	36	41.4582	9
11052.5.9.13.rk.rh	36	43.6212	9
11052.6.1.13.rk.lh	36	30.6963	9
10317	63	56.926	9
10317	63	55.2772	9
11052.6.17.13.rk.fh	36	26.4112	9
10317	56	45.1236	9
11052.5.26.13.rk.lh	36	36.74	9
1841.F05662	21	20.8057	9
11052.6.27.13.rk.rh	36	33.5431	9
11052.6.21.13.rk.rh	36	32.8951	9
10317	42	43.5642	9
11052.6.16.13.rk.lh	36	33.3367	9
11052.5.7.13.rk.lh	36	30.4734	9
11052.5.30.13.rk.lh	36	36.4049	9
1841.F05833	30	25.2206	9
1841.F05834	30	27.9836	9
1841.P16015	55	27.8333	9
11052.6.12.13.rk.lh	36	32.6129	9
10317	49	67.3916	9
10317	39	33.4701	9
11052.6.22.13.rk.fh	36	32.8441	9
11052.6.2.13.rk.rh	36	41.0486	9
1841.F05841	30	28.7368	9
11052.6.14.13.rk.lh	36	26.7376	9
1841.P15683	29	20.3885	9
11052.6.8.13.rk.fh	36	33.9751	9
10317	36	39.9145	9
10317	36	38.7319	9
10317	36	41.7666	9
11052.6.6.13.rk.fh	36	36.9107	9
1841.F05361	24	24.3764	9
11052.5.24.13.rk.fh	36	26.8857	9
11052.5.8.13.rk.rh	36	39.1212	9
11052.5.18.13.rk.rhB	36	62.5668	9
11052.6.9.13.rk.fh	36	36.1815	9
11052.6.26.13.rk.lh	36	34.4412	9
1841.P16600	21	22.3624	9
11052.5.9.13.rk.lh	36	31.6061	9
11052.5.12.13.rk.fh	36	43.9425	9
1841.F06487	21	23.822	9
1841.P15378	22	20.7663	9
11052.6.12.13.rk.rh	36	34.8423	9
11052.5.22.13.rk.rh	36	39.5204	9
2010.21	32	57.7222	9
10317	45	54.9681	9
11052.6.11.13.rk.rh	36	29.5172	9
11052.6.29.13.rk.fh	36	35.8102	9
1841.P15398	22	21.48	9
10317	60	60.8908	9
10317	60	56.9323	9
10317	60	64.7895	9
2010.19	32	49.014	9
11052.5.25.13.rk.rh	36	38.4036	9
11052.5.23.13.rk.rh	36	43.3586	9
11052.5.24.13.rk.rh	36	30.076	9
1841.P16391	55	33.8962	9
1841.P16424	22	21.5054	9
11052.6.14.13.rk.rh	36	28.6197	9
1841.F06567	21	25.6423	9
10317	28	22.3665	9
10317	28	22.2594	9
10317	28	33.7418	9
11052.6.18.13.rk.rh	36	39.0694	9
1841.F05001	22	20.385	9
11052.6.4.13.rk.rh	36	45.8502	9
1841.P15726	55	25.5794	9
1841.F06226	55	42.6986	9
11052.6.19.13.rk.rh	36	32.8712	9
11052.6.16.13.rk.rh	36	31.4348	9
1841.F06500	29	21.0785	9
11052.6.18.13.rk.lh	36	33.5701	9
11052.5.4.13.rk.rh	36	31.145	9
11052.5.7.13.rk.fh	36	35.5211	9
1841.F05051	22	21.2034	9
1841.F05055	22	20.5539	9
11052.5.9.13.rk.fh	36	30.2776	9
1841.F06436	21	21.3391	9
11052.5.21.13.rk.lh	36	38.9228	9
11052.5.14.13.rk.rh	36	39.8474	9
1841.P15740	55	24.4552	9
1841.F06243	55	57.5286	9
11052.5.22.13.rk.lh	36	46.9472	9
11052.6.22.13.rk.lh	36	36.4649	9
10317	80	50.496	9
11052.5.28.13.rk.fh	36	32.3032	9
11052.5.17.13.rk.rh	36	37.6457	9
10317	73	33.821	9
1841.P16466	22	21.7488	9
1841.P15084	21	25.6006	9
1841.P15223	29	20.9903	9
11052.5.20.13.rk.rh	36	39.1892	9
1841.F05076	22	24.397	9
11052.6.29.13.rk.lh	36	36.1466	9
11052.6.26.13.rk.rh	36	27.7424	9
1841.P15945	21	21.4626	9
1841.P16339	55	39.9542	9
1841.F06094	22	23.9983	9
11052.5.10.13.rk.rh	36	41.7617	9
1841.P15205	21	21.2085	9
2010.2	32	54.9156	9
11052.6.11.13.rk.fh	36	62.5203	9
1841.P16165	55	28.5194	9
11052.5.12.13.rk.lh	36	35.3706	9
1841.F06288	55	57.4024	9
1841.F06282	55	39.0989	9
10317	62	68.655	9
11052.6.11.13.rk.lh	36	35.6001	9
11052.5.13.13.rk.fh	36	31.4302	9
1841.F06343	21	29.7575	9
1841.P15267	21	22.5467	9
11052.6.23.13.rk.fh	36	39.7707	9
1841.F05692	21	21.0454	9
1841.P16104	30	27.3665	9
11052.5.22.13.rk.fh	36	34.0398	9
1841.P15906	21	22.1889	9
1841.P15909	21	20.6726	9
11052.5.28.13.rk.lh	36	34.9733	9
11052.5.17.13.rk.lh	36	32.6723	9
11052.5.27.13.rk.lh	36	36.7598	9
11052.6.20.13.rk.rh	36	38.1041	9
1841.F06586	21	25.2687	9
1841.F06585	29	21.4412	9
1841.F06581	21	21.8237	9
11052.5.16.13.rk.lh	36	32.3963	9
1841.P15065	21	22.8683	9
1841.F06326	29	20.5851	9
11052.6.13.13.rk.lh	36	50.4171	9
1841.F06297	55	27.318	9
11052.6.29.13.rk.rh	36	33.4089	9
1841.P16298	55	28.8341	9
1841.P16295	55	27.3824	9
11052.6.25.13.rk.rh	36	34.3323	9
11052.6.1.13.rk.fh	36	32.1446	9
11052.5.30.13.rk.fh	36	34.2385	9
11052.6.27.13.rk.fh	36	33.7209	9
1841.P16356	30	26.4226	9
11052.6.18.13.rk.fh	36	30.3092	9
1841.P15005	29	21.3003	9
1841.P15007	21	21.4284	9
11052.5.27.13.rk.fh	36	50.8942	9
1841.F06301	21	22.1069	9
10317	69	61.5425	9
10317	69	65.6358	9
10317	67	58.5631	9
11052.5.21.13.rk.fh	36	37.3596	9
11052.6.25.13.rk.lh	36	31.0072	9
1841.P15025	21	28.444	9
1841.F06368	29	21.1679	9
1841.F06363	21	23.8216	9
11052.5.20.13.rk.lh	36	37.7504	9
10317	80	58.5468	9
11052.6.3.13.rk.lh	36	36.9674	9
11052.6.2.13.rk.fh	36	32.5579	9
11052.5.28.13.rk.rh	36	29.8183	9
11052.5.17.13.rk.fh	36	34.9772	9
11052.6.9.13.rk.lh	36	39.0918	9
11052.6.15.13.rk.fh	36	39.1634	9
1841.P16553	29	24.8214	9
11052.5.11.13.rk.rh	36	49.7076	9
11052.6.21.13.rk.lh	36	37.7177	9
10317	53	64.698	9
11052.6.13.13.rk.fh	36	46.3707	9
1841.F05617	29	22.0888	9
11052.5.16.13.rk.fh	36	31.7315	9
2010.18	32	50.2391	9
11052.5.12.13.rk.rh	36	42.2291	9
11052.6.6.13.rk.rh	36	35.6335	9
1841.P15369	22	20.8348	9
10317	74	66.34	9
11052.5.26.13.rk.rh	36	36.2186	9
1841.F05869	30	22.4451	9
11052.5.11.13.rk.lh	36	49.6365	9
1841.P16513	29	22.42	9
11052.5.13.13.rk.lh	36	41.6673	9
10317	30	27.2154	9
10317	30	28.2472	9
11052.5.30.13.rk.rh	36	32.9149	9
10317	48	69.4708	9
10317	48	41.6907	9
10317	48	40.0921	9
1841.P15429	24	20.516	9
1841.P16215	55	25.1362	9
1841.P16219	55	22.6291	9
11052.5.19.13.rk.fh	36	48.9179	9
11052.5.29.13.rk.rh	36	29.7735	9
11052.5.23.13.rk.fh	36	27.9228	9
10317	51	64.2103	9
11052.5.27.13.rk.rh	36	42.6764	9
1841.F06381	21	21.3546	10
1841.F05658	22	21.519	10
1841.F05126	21	20.5287	10
2010.27	26	24.9285	10
10317	69	58.796	10
10317	29	34.1425	10
1841.F05593	21	21.3217	10
10317	46	60.8272	10
10317	45	39.6114	10
10317	32	29.6091	10
10317	32	28.0472	10
10317	32	39.9177	10
1841.F05574	23	23.6214	10
1841.F05409	22	21.6218	10
1841.P15719	22	21.4878	10
1841.P15716	21	23.244	10
1841.P15731	22	20.2918	10
1841.F05648	21	20.3804	10
1841.F06519	21	20.8865	10
10317	36	25.9733	10
10317	36	30.6968	10
1841.P16088	22	20.7771	10
2010.13	34	54.6041	10
10317	56	61.025	10
10317	29	26.2499	10
10317	29	25.2104	10
1841.F06532	22	20.509	10
10317	69	60.1869	10
10317	74	51.2913	10
10317	47	63.1909	10
10317	48	38.9872	10
1841.F06299	22	21.2333	10
1841.P16158	22	20.9679	10
2010.15	34	44.2381	10
1841.P15938	21	20.2089	10
10317	36	52.1782	10
10317	69	47.5405	10
10317	29	27.7382	10
10317	29	29.2292	10
10317	29	26.8917	10
10317	29	25.7365	10
1841.F06293	22	20.2894	10
1841.F06290	22	20.8641	10
1841.P15913	22	23.6103	10
10317	29	27.6405	10
10317	24	34.6023	10
10317	46	40.9404	10
1841.P16369	21	21.8486	10
1841.F06591	21	20.7414	10
1841.P15050	21	20.6145	10
10317	74	62.7063	10
1841.P15278	22	21.4862	10
10317	29	28.551	10
1841.P15559	21	21.2145	10
1841.P16349	21	19.8716	10
1841.F06317	21	21.4072	10
1841.P16284	22	19.7975	10
1841.F05408	21	21.0411	10
10317	74	36.8218	10
10317	74	49.3706	10
1841.P15013	22	20.7005	10
1841.P15010	21	20.488	10
10317	74	42.6069	10
1841.P15602	21	20.3494	10
10317	29	26.6623	10
10317	40	38.2412	10
10317	40	37.046	10
10317	40	49.2856	10
1841.F05635	21	20.0966	10
10317	32	38.13	10
1841.F06420	22	20.0138	10
1841.F05445	21	22.4742	10
1841.P15994	22	22.1602	10
10317	28	65.0929	10
1841.F05467	21	20.3173	10
10317	46	49.3502	10
10317	46	47.2376	10
10317	46	37.249	10
1841.F05816	21	21.9323	10
1841.F06399	22	22.6055	10
10317	38	40.5422	10
1841.P15782	22	20.8122	10
1841.P15784	21	21.6146	10
10317	43	38.6002	10
10317	43	39.5458	10
10317	45	46.9974	10
1841.F05832	21	19.9381	10
1841.F05343	21	20.431	10
1841.F06446	21	20.5793	10
1841.F06448	22	19.6089	10
1841.P16227	21	21.8028	10
10317	69	57.7087	10
1841.F05845	22	20.9587	10
1841.F05583	22	20.5564	10
1841.F05580	21	21.4085	10
1841.P16601	21	20.6936	10
1841.P15803	21	21.0119	10
10317	29	32.8726	10
2010.27	26	24.4246	10
1841.F05560	21	21.07	10
1841.F06489	21	20.6033	10
10317	25	26.7524	10
1841.P15083	21	20.6713	10
1841.P15532	21	21.4528	10
1841.P15706	21	21.1085	10
1841.P15707	21	21.313	10
1841.F05158	22	20.9997	10
10317	25	26.4525	10
1841.F06225	21	20.9859	10
1841.P15572	21	20.2694	10
10317	69	59.8243	10
10317	69	58.2738	10
10317	34	32.9496	10
10317	22	36.1287	10
1841.P15229	21	20.394	10
10317	29	26.6932	10
10317	28	67.2049	10
10317	28	57.4834	10
1841.F05465	21	20.6627	10
1841.P15926	21	22.3147	10
1841.P15925	22	20.7286	10
1841.F06285	21	20.3609	10
1841.F06284	21	21.2352	10
10317	69	58.2645	10
1841.P16317	21	21.3826	10
1841.P15042	22	20.3947	10
1841.P15598	22	22.2295	10
1841.P15263	22	20.3504	10
1841.F05693	22	22.8083	10
1841.P16103	21	20.7122	10
2010.13	34	33.5805	10
1841.F05200	22	20.7793	10
1841.P16377	22	21.6531	10
1841.P16379	21	20.9962	10
1841.F06329	22	22.7616	10
1841.P15240	21	21.9916	10
2010.25	26	27.9804	10
10317	29	26.2111	10
1841.P16297	22	22.8543	10
1841.P16296	21	21.2217	10
1841.P16290	21	20.9853	10
1841.P16293	22	20.4542	10
10317	34	30.2436	10
1841.F05455	21	21.4929	10
1841.P15580	23	25.4517	10
10317	46	47.43	10
1841.P15002	22	21.4943	10
1841.F06308	22	22.7474	10
2010.13	34	43.5883	10
10317	29	30.2836	10
10317	69	42.1771	10
1841.F05410	22	20.2824	10
1841.F05520	21	20.6499	10
10317	69	56.9943	10
10317	54	60.2245	10
10317	69	39.5499	10
10317	69	51.2714	10
1841.F05848	21	20.7908	10
1841.F06346	21	20.5655	10
1841.F05475	22	20.5147	10
1841.P15988	21	20.2398	10
10317	42	49.0683	10
1841.F05808	21	21.3764	10
1841.P16516	21	20.1166	10
2010.12	34	25.1234	10
1841.F06410	21	20.835	10
1841.F06415	22	21.7474	10
1841.P15797	21	20.5307	10
1841.P15799	21	20.8664	10
1841.P16535	22	20.442	10
1841.F05416	21	21.0717	10

## Sheet: 16S_skin_single
sample_id	true_age	predicted_age	fold
1841.F06389	23	24.1176	1
1841.F05120	20	27.5475	1
1841.P16499	23	22.9187	1
10317	42	54.2128	1
1841.F06456	20	21.7975	1
1841.F06482	21	21.39	1
1841.F05409	22	28.6502	1
1841.F05882	21	24.0254	1
10317	67	44.5897	1
2010.26	21	27.1965	1
10317	62	53.5469	1
10317	34	53.8201	1
2010.18	34	29.4479	1
10317	74	49.2637	1
10317	36	31.3006	1
10317	52	53.5534	1
1841.F05621	23	20.9275	1
10317	39	30.9391	1
10317	56	49.3855	1
1841.F05957	18	29.6966	1
10317	49	66.422	1
10317	33	26.5912	1
10317	54	56.3481	1
10317	60	62.7497	1
10317	28	26.9792	1
10317	68	48.5989	1
10317	36	54.6765	1
10317	28	46.8698	1
10317	29	33.3405	1
10317	54	47.329	1
10317	42	39.8086	1
10317	31	58.1807	1
10317	35	27.3476	1
10317	40	33.7286	1
1841.F05658	22	25.4387	2
1841.P16497	22	21.191	2
11052.6.5.13.rk.rh	36	38.8482	2
10317	60	41.6567	2
1841.F05825	20	21.2865	2
10317	50	56.0494	2
1841.P16554	20	27.391	2
10317	33	34.445	2
10317	29	38.4813	2
1841.F05593	21	22.3034	2
10317	34	33.3752	2
10317	32	39.1471	2
1841.F06006	21	23.9682	2
10317	25	29.1158	2
2010.15	27	42.9326	2
10317	38	44.1592	2
10317	63	58.1302	2
1841.P15505	22	19.3527	2
10317	74	40.3035	2
10317	34	46.8783	2
10317	33	33.7274	2
10317	34	30.4553	2
10317	32	37.3253	2
10317	55	47.4839	2
10317	29	62.8234	2
10317	38	46.733	2
10317	34	51.4257	2
10317	48	33.1393	2
10317	59	48.4936	2
10317	71	45.7277	2
10317	46	48.4202	2
10317	30	33.7568	2
10317	46	46.0514	2
10317	53	53.5463	2
1841.F06479	22	25.5199	3
1841.F05659	20	19.8829	3
1841.F05650	20	22.347	3
1841.P16496	27	25.1725	3
1841.F05564	30	22.3895	3
1841.P15324	20	32.3035	3
2010.2	32	51.9889	3
1841.F06452	21	23.5582	3
1841.F06233	26	23.3766	3
10317	36	37.1207	3
10317	38	28.4467	3
1841.F05533	22	20.8098	3
10317	35	42.7553	3
10317	27	27.4013	3
10317	53	52.3796	3
10317	62	51.8368	3
10317	55	34.5106	3
10317	61	42.6853	3
10317	60	46.3068	3
10317	62	44.6279	3
10317	46	38.4643	3
10317	63	57.7469	3
10317	65	53.1229	3
10317	35	33.0289	3
10317	42	39.2405	3
10317	59	33.3951	3
10317	29	35.0439	3
10317	50	36.8335	3
10317	34	26.6793	3
2010.14	25	36.5944	3
10317	41	36.4175	3
10317	52	50.1204	3
10317	55	43.1229	3
10317	42	34.7561	3
1841.F06472	22	19.4276	4
1841.F06380	36	20.8458	4
1841.F05126	21	22.8458	4
10317	69	52.2932	4
10317	56	55.4071	4
1841.F05106	37	21.739	4
10317	29	33.9861	4
1841.P16543	21	22.9469	4
1841.F05574	23	24.1939	4
2010.22	23	32.7009	4
10317	31	38.954	4
10317	40	32.4625	4
1841.P15759	20	22.5982	4
10317	26	36.1346	4
10317	36	31.0954	4
10317	29	34.3077	4
10317	48	41.6053	4
10317	36	28.4805	4
10317	46	47.4776	4
1841.F05977	18	22.7779	4
10317	30	35.952	4
10317	22	28.7493	4
10317	37	46.8847	4
1841.F05361	24	22.3747	4
10317	25	23.8931	4
10317	37	38.5152	4
10317	61	45.9785	4
10317	54	41.6744	4
10317	57	45.6461	4
10317	52	42.3148	4
10317	53	57.8611	4
10317	50	29.8582	4
10317	53	40.1053	4
10317	64	52.906	4
1841.F05357	20	20.9109	5
10317	39	38.8475	5
1841.P16237	22	23.088	5
1841.P16234	20	21.3073	5
1841.P16557	20	30.798	5
1841.F05105	22	21.1898	5
1841.F05597	19	21.0613	5
1841.P16542	20	22.8728	5
1841.F06552	21	20.786	5
10317	25	50.313	5
10317	53	37.551	5
10317	55	35.8322	5
10317	34	36.3523	5
10317	48	39.8937	5
1841.F06082	21	22.4603	5
10317	53	40.0882	5
10317	40	39.9648	5
10317	44	41.4615	5
10317	59	49.2856	5
10317	21	43.2457	5
10317	57	52.7538	5
10317	28	43.445	5
10317	41	36.3441	5
10317	34	46.4493	5
10317	42	41.284	5
10317	45	55.332	5
10317	35	38.2517	5
10317	22	30.7422	5
10317	22	30.5285	5
10317	66	55.0104	5
10317	22	38.1056	5
10317	67	60.1702	5
10317	36	55.546	5
10317	65	58.3925	5
10317	58	50.9666	6
1841.F06476	23	21.6707	6
1841.F06474	22	28.9627	6
10317	66	42.9278	6
1841.P16491	22	22.557	6
10317	53	53.7326	6
1841.F06458	21	23.2812	6
1841.F05104	20	32.646	6
2010.16	35	33.9715	6
10317	25	48.9784	6
1841.F05554	21	21.0515	6
10317	33	31.6969	6
10317	64	32.7454	6
10317	26	31.8737	6
10317	47	51.4198	6
10317	27	36.7981	6
10317	41	47.0312	6
10317	46	50.2975	6
10317	48	32.9374	6
10317	30	41.8686	6
10317	54	30.4856	6
10317	66	36.8331	6
10317	43	32.4653	6
10317	35	45.3184	6
10317	68	47.9199	6
1841.F05328	19	23.1718	6
10317	21	25.175	6
10317	30	26.4085	6
10317	25	26.4366	6
10317	76	42.9315	6
10317	56	62.3473	6
10317	40	26.7204	6
10317	26	36.0765	6
10317	63	32.2321	6
1841.F06478	20	22.1852	7
1841.F06382	23	22.0955	7
1841.F05947	18	24.785	7
1841.P16235	55	29.4221	7
2010.32	31	32.8903	7
1841.P16345	25	22.8215	7
1841.F05828	32	25.6781	7
1841.F05109	21	21.3529	7
2010.2	34	26.549	7
10317	58	36.971	7
1841.F06495	22	22.8006	7
10317	39	30.6265	7
10317	80	58.2285	7
10317	23	32.7637	7
10317	29	30.615	7
10317	22	31.2738	7
10317	37	41.1594	7
10317	31	38.6122	7
10317	31	30.3709	7
10317	61	49.4216	7
10317	27	41.3188	7
10317	36	33.8721	7
10317	41	27.1462	7
10317	32	39.5962	7
10317	42	39.3865	7
10317	76	55.1555	7
10317	38	34.0039	7
10317	69	48.8008	7
10317	73	53.4099	7
10317	37	45.242	7
10317	57	43.0221	7
10317	73	42.0026	7
10317	41	49.221	7
10317	43	39.2396	7
1841.F06384	21	21.3858	8
10317	61	51.5229	8
1841.F05651	21	20.855	8
1841.P15145	19	22.5468	8
1841.F05350	21	21.0078	8
10317	58	43.1882	8
10317	41	60.2027	8
1841.F05590	28	20.9788	8
10317	49	47.8385	8
1841.F05162	21	20.7197	8
10317	56	63.4434	8
10317	37	53.0905	8
1841.P15528	20	23.827	8
10317	37	47.1553	8
2010.16	28	40.5822	8
1841.F06517	20	21.331	8
2010.23	22	25.6583	8
10317	46	32.5325	8
10317	36	38.3889	8
10317	24	32.9386	8
10317	39	42.4312	8
10317	32	53.536	8
10317	69	48.8568	8
10317	73	51.6138	8
10317	34	44.474	8
10317	28	39.7193	8
10317	27	40.3956	8
2010.31	31	23.5961	8
10317	34	46.0887	8
10317	61	43.6105	8
10317	43	36.8651	8
1841.P16373	20	22.7175	8
10317	69	49.9601	8
10317	27	34.366	8
1841.F06381	21	23.4458	9
1841.P15440	22	19.9423	9
1841.P16559	41	30.776	9
10317	39	37.4704	9
2010.14	27	34.2846	9
1841.F05595	21	22.1541	9
10317	46	53.3435	9
1841.P16577	29	23.1772	9
10317	45	34.1882	9
1841.F06005	27	29.1981	9
10317	29	47.7014	9
1841.P15435	19	21.3125	9
1841.P16383	21	19.8898	9
1841.F05889	33	26.8302	9
10317	38	28.7449	9
2010.13	34	45.3778	9
10317	37	34.3286	9
10317	33	30.1134	9
2010.29	23	25.1085	9
10317	56	54.0169	9
10317	57	43.8068	9
2010.28	24	24.5588	9
10317	50	49.3869	9
10317	43	42.0202	9
10317	36	41.0611	9
10317	56	33.0172	9
10317	63	56.1753	9
10317	37	34.5085	9
10317	62	61.137	9
10317	26	40.5416	9
10317	46	36.7511	9
10317	38	33.2784	9
10317	46	49.2547	9
10317	51	47.674	9
1841.F06471	21	21.9072	10
10317	50	32.9396	10
1841.P16494	23	21.4052	10
1841.P15331	23	20.5773	10
2010.27	26	24.5501	10
1841.F05820	30	26.7505	10
1841.F05594	32	20.8017	10
10317	52	41.0069	10
10317	66	57.0344	10
1841.F06579	21	22.8602	10
10317	30	40.6217	10
10317	27	36.6935	10
10317	30	33.6507	10
10317	56	44.6238	10
1841.F05276	24	23.863	10
10317	86	36.5992	10
2010.22	22	26.81	10
10317	26	27.4487	10
2010.17	22	27.7849	10
10317	74	48.729	10
10317	24	28.4619	10
10317	52	44.7207	10
10317	20	48.3688	10
10317	55	36.8651	10
10317	61	39.0586	10
10317	72	46.7674	10
10317	36	36.5933	10
10317	58	46.4649	10
10317	34	35.8555	10
10317	53	42.14	10
10317	72	55.5886	10
10317	52	53.7761	10
10317	36	41.0676	10
10317	31	38.7547	10

## Sheet: 16S_oral_multiple
sample_id	true_age	predicted_age	fold
1841.T20839	29	20.4142	1
2024.final.MNIH21U.BFG11E.O	20	20.3987	1
1841.T20883	23	23.0319	1
1841.T21488	23	22.3209	1
10317	60	59.5789	1
1841.T20931	20	19.9575	1
10317	51	27.5072	1
2024.visit1.MNIH34U.BFB11N.O	22	30.8194	1
1841.T21010	21	22.3225	1
10317	48	34.7504	1
2024.visit2.MNIH52N.BFC10N.O	22	32.0503	1
2024.visit4.MNIH34U.BFE11B.O	22	22.0376	1
10317	41	45.5043	1
2024.visit1.MNIH84NP.BFB112.O	22	25.5208	1
1841.T20614	22	26.8649	1
1841.T20707	23	21.0673	1
1841.T20506	22	22.5543	1
2024.final.MNIH50N.BFG10A.O	25	18.5475	1
1841.T21033	23	25.3391	1
1774.56.Oral.Puer	30	40.5669	1
1841.T21106	20	20.8339	1
1841.T20754	22	27.3383	1
2024.visit4.MNIH50N.BFE109.O	25	25.6458	1
10317	35	28.913	1
1774.58Oral24.10.09	26	27.3407	1
2024.visit2.MNIH50N.BFC10D.O	25	23.4456	1
1841.T20577	29	19.6045	1
2024.visit1.MNIH52N.BFB10E.O	22	32.3841	1
10317	61	44.463	1
2024.final.MNIH84NP.BFG109.O	22	23.5953	1
1841.T20991	20	20.3904	1
1841.T20371	20	23.7806	1
2024.visit3.MNIH34U.BFD114.O	22	21.291	1
10317	37	35.9814	1
2024.visit2.MNIH84NP.BFC10E.O	22	25.3449	1
2024.visit5.MNIH52N.BFL105.O	22	20.7563	1
10317	41	35.5878	1
1841.T21169	20	20.5142	1
1841.T21025	23	21.1972	1
10317	56	65.9656	1
1841.T20554	23	24.3611	1
10317	23	27.0666	1
10317	40	45.7404	1
2024.visit4.MNIH21U.BFE10U.O	20	23.9083	1
2024.visit1.MNIH50N.BFB10B.O	25	23.176	1
10317	65	62.3695	1
2024.visit4.MNIH52N.BFE102.O	22	23.4491	1
10317	32	35.6907	1
1841.T20545	22	25.212	1
1841.T20549	22	28.5927	1
10317	58	44.0185	1
2024.visit5.MNIH21U.BFL10K.O	20	22.1229	1
1774.7Oral22.10.09	28	32.1321	1
10317	20	28.819	1
2024.visit1.MNIH21U.BFB11R.O	20	21.4783	1
10317	20	36.8676	1
1841.T20785	29	22.8674	1
10052.MG.O4	36	30.0015	1
10317	21	30.9869	1
10317	28	36.2561	1
1841.T20843	22	19.4512	1
10317	64	56.9269	1
1774.155.Oral.Puer	44	34.1488	1
10317	51	31.5309	1
10317	75	53.545	1
1841.T20201	20	19.6176	1
10317	68	24.7298	1
2024.visit3.MNIH84NP.BFD11B.O	22	24.2537	1
10317	38	45.1091	1
10317	32	31.48	1
1841.T21094	23	19.9624	1
10317	72	43.9946	1
1841.T20852	22	30.3896	1
10317	21	40.0033	1
10317	55	31.945	1
2024.final.MNIH52N.BFG10F.O	22	18.8225	1
10317	45	59.6416	1
2024.visit5.MNIH34U.BFL116.O	22	23.287	1
1841.T20865	23	21.8439	1
1841.T20869	23	23.774	1
1841.T20889	29	22.8156	1
1841.T20057	22	21.8899	1
2024.birth.MNIH84NP.BFF104.O	22	25.9883	1
2024.visit3.MNIH52N.BFD104.O	22	23.8433	1
1841.T21183	20	20.5645	1
1841.T21052	23	23.4016	1
10317	60	24.6499	1
1841.T21330	20	19.5767	1
10317	26	36.3992	1
10317	18	43.81	1
2024.visit2.MNIH34U.BFC11N.O	22	26.7816	1
2010.14	25	25.6199	1
1841.T20644	23	22.2052	1
1841.T20509	23	23.0429	1
10317	29	39.8806	1
1841.T20669	29	20.198	1
1841.T20969	20	20.6601	1
10317	64	64.2075	1
10317	73	57.3638	1
1841.T21044	23	25.948	1
2024.visit3.MNIH50N.BFD10I.O	25	21.4828	1
1841.T21048	23	23.9993	1
10317	55	40.2452	1
1774.375.Oral.Puer	52	31.1479	1
2024.birth.MNIH50N.BFF106.O	25	19.7462	1
1841.T20540	23	19.3127	1
2024.visit2.MNIH21U.BFC11G.O	20	22.9279	1
1841.T21594	29	19.7279	1
10317	57	48.1098	1
10317	75	46.8601	1
10317	61	49.6411	1
10317	63	44.459	1
1841.T20627	22	24.338	1
1841.T20623	23	19.9155	1
10317	40	46.5871	1
10317	30	35.8115	1
1841.T20821	29	22.8644	1
10317	22	49.8626	1
1841.T21475	23	23.3106	1
10317	54	58.5472	1
10317	22	39.9465	1
10317	21	25.0523	1
1841.T20708	29	20.6637	1
1841.T20639	22	27.0814	1
1841.T20524	22	29.4874	1
10317	58	42.0123	2
10317	55	34.3498	2
10317	35	70.1377	2
1841.T20263	32	26.1762	2
10317	39	37.4818	2
2010.26	21	27.7686	2
2024.final.MNIH48N.BFG10E.O	30	29.319	2
10317	62	48.5802	2
1774.177.Oral.Puer	50	38.4169	2
2024.visit4.MNIH92NP.BFE10P.O	31	22.9814	2
2024.visit5.MNIH48N.BFL110.O	30	26.8968	2
1841.T21258	21	24.6109	2
2024.visit4.MNIH48N.BFE108.O	30	35.0289	2
2024.birth.MNIH92NP.BFF112.O	31	26.4466	2
2024.visit2.MNIH99NP.BFC11H.O	26	23.0379	2
1774.111.Oral.Puer	34	30.0154	2
10317	66	40.3876	2
2024.birth.MNIH62O.BFF10K.O	31	25.623	2
10317	31	29.323	2
2024.final.MNIH99NP.BFG114.O	26	28.5363	2
10317	58	60.3882	2
2024.visit2.MNIH92NP.BFC116.O	31	23.5848	2
1841.T20294	32	24.2012	2
2024.visit2.MNIH48N.BFC10W.O	30	20.4633	2
1841.T20341	25	24.2447	2
10317	53	33.1528	2
1841.T20203	21	38.1031	2
1841.T20209	25	21.6034	2
1841.T20806	22	23.6507	2
10317	39	56.4126	2
10317	37	42.1942	2
10317	32	43.5173	2
1841.T20977	21	26.7352	2
1841.T21115	21	22.6256	2
1841.T21232	32	23.2143	2
2024.birth.MNIH48N.BFF10A.O	30	26.3751	2
10317	29	36.0591	2
1841.T21217	21	24.8121	2
2024.visit3.MNIH81NP.BFD118.O	20	23.4905	2
1841.T20569	41	26.8751	2
1841.T20315	32	23.7393	2
10317	66	46.7245	2
1841.T20960	20	20.7832	2
1841.T21166	25	24.8213	2
1841.T21227	25	25.2125	2
1774.34.Oral.Puer	25	24.987	2
10317	67	32.0469	2
2024.visit1.MNIH92NP.BFB11F.O	31	24.9435	2
1841.T21299	20	22.2157	2
1841.T20087	24	20.5471	2
1841.T20553	41	25.5084	2
1841.T20558	41	26.4504	2
10317	59	58.5128	2
1841.T20952	20	22.7298	2
10317	25	28.6371	2
1841.T21174	20	22.8318	2
1774.496.Oral.Puer	34	27.5608	2
10317	33	46.8197	2
10317	59	43.8167	2
1841.T21369	32	19.6949	2
10317	59	41.3938	2
1841.T20090	21	24.7294	2
1841.T20788	22	22.7082	2
10317	48	41.7267	2
10317	59	48.9868	2
10317	56	28.8009	2
1841.T20862	22	25.3584	2
1841.T20715	22	22.2886	2
1841.T21145	21	27.8215	2
10317	20	29.1658	2
1841.T20895	22	26.1782	2
1841.T20302	21	21.6245	2
10317	70	46.9094	2
2024.visit5.MNIH99NP.BFL10M.O	26	24.3519	2
10317	53	33.7722	2
2024.visit2.MNIH06UP.BFC11D.O	36	28.0234	2
2024.birth.MNIH81NP.BFF108.O	20	21.5593	2
10317	40	49.7726	2
1841.T20379	20	21.2923	2
2024.visit1.MNIH48N.BFB109.O	30	24.0207	2
2024.final.MNIH62O.BFG10H.O	31	30.5166	2
2024.visit2.MNIH05UP.BFC11A.O	23	22.2271	2
1841.T20840	41	22.1452	2
1841.T20849	41	23.4532	2
1841.T20329	32	23.6008	2
1841.T20204	21	28.2553	2
10317	40	37.3921	2
2024.visit4.MNIH99NP.BFE115.O	26	22.6806	2
10317	34	43.7571	2
10317	22	36.4567	2
10317	48	46.2203	2
10317	34	28.4534	2
1841.T20853	22	22.5168	2
1841.T21316	21	25.2359	2
1841.T21314	25	22.3524	2
1841.T20688	22	24.9935	2
10317	65	49.6162	2
10317	40	46.9657	2
2024.visit1.MNIH06UP.BFB11M.O	36	28.2302	2
10052.MG.O51	19	44.445	2
1841.T20390	25	30.4315	2
1841.T20397	25	28.551	2
2024.visit2.MNIH62O.BFC10G.O	31	26.0428	2
10317	23	36.6981	2
1841.T21235	25	24.1261	2
10317	59	60.8309	2
10317	40	34.5104	2
10317	27	49.0214	2
1841.T20699	41	25.3122	2
2024.visit3.MNIH48N.BFD10H.O	30	26.7282	2
2024.visit3.MNIH92NP.BFD110.O	31	26.5389	2
1841.T21287	25	22.98	2
1841.T21189	32	19.7471	2
1841.T21185	25	27.9143	2
1841.T20903	32	27.2932	2
2024.visit5.MNIH06UP.BFL10Q.O	36	24.9686	2
1841.T20276	25	22.0215	2
10317	33	32.5116	2
10317	59	43.7542	2
10317	58	28.6901	2
1841.T21511	41	27.622	2
1841.T21512	41	27.0803	2
10317	30	34.8258	2
1841.T20984	21	29.2791	2
2024.visit1.MNIH99NP.BFB11Q.O	26	23.7894	2
2024.visit5.MNIH81NP.BFL10V.O	20	21.1886	2
2024.visit1.MNIH62O.BFB10W.O	31	22.2149	2
10317	44	45.5628	2
1841.T21194	25	23.0319	2
1841.T20807	41	28.6561	2
1841.T21280	25	23.9969	2
2024.visit4.MNIH81NP.BFE10H.O	20	20.6156	2
1841.T20242	32	22.4984	2
2024.final.MNIH92NP.BFG10Y.O	31	27.2179	2
2024.visit1.MNIH81NP.BFB10X.O	20	25.3781	2
10317	56	29.4866	2
2024.final.MNIH81NP.BFG10C.O	20	22.0719	2
10317	40	39.4919	2
1841.T20652	22	24.5574	2
2024.visit4.MNIH62O.BFE10C.O	31	28.114	2
2024.visit4.MNIH06UP.BFE119.O	36	22.4569	2
1841.T20816	22	25.1924	2
1841.T20361	20	25.0048	2
1774.342.Oral.Puer	45	29.095	2
1841.T20326	32	27.8208	2
2024.visit3.MNIH62O.BFD10L.O	31	21.4925	2
2010.26	21	23.1664	2
10317	46	63.7505	2
10317	28	29.4189	2
2024.birth.MNIH99NP.BFF115.O	26	28.963	2
1841.T20912	20	22.6464	2
1841.T20535	22	23.2749	2
1841.T20395	32	21.7387	2
10317	75	47.6078	2
10317	66	62.3123	2
1841.T20993	25	22.5556	2
1841.T20245	20	21.1683	2
1841.T20396	20	22.1792	2
1841.T20298	20	22.3513	2
2024.visit2.MNIH81NP.BFC104.O	20	28.1946	2
1841.T20632	41	26.083	2
10317	59	59.1052	2
1841.T21324	20	23.7484	2
1841.T20513	23	22.9768	3
10317	55	51.9022	3
1841.T20288	22	18.6507	3
10317	70	46.6759	3
2010.31	31	28.4698	3
10317	39	47.8019	3
1841.T21306	21	22.2884	3
1841.T20291	21	21.3996	3
2010.32	31	30.4307	3
10317	38	35.9043	3
10317	53	54.0051	3
1841.T20572	23	22.6959	3
10317	57	32.481	3
1841.T20972	21	23.5127	3
1841.T21110	22	19.9792	3
1841.T20252	21	23.5184	3
1841.T20603	23	20.3743	3
1841.T20971	22	22.7429	3
2010.31	31	31.0647	3
10317	65	24.0753	3
10317	21	31.3078	3
1841.T21170	21	22.3408	3
1841.T20317	22	20.4999	3
1841.T20223	22	16.9944	3
10317	46	32.8783	3
1841.T20543	23	22.1627	3
1841.T20944	22	21.1242	3
1841.T20306	21	21.7721	3
1841.T20239	21	27.4724	3
1841.T21124	21	25.0992	3
1841.T20386	22	20.3172	3
10317	34	51.5282	3
1841.T20936	21	23.5529	3
10317	61	53.0816	3
1841.T20333	21	27.5283	3
1841.T20845	23	23.6997	3
10317	34	32.8192	3
1841.T20857	23	23.044	3
2010.3	31	24.9362	3
1841.T21317	22	19.4924	3
1841.T20213	22	15.9287	3
1841.T21408	22	20.4584	3
10317	18	55.7125	3
10317	41	37.8535	3
10317	28	45.0112	3
10317	28	30.8617	3
1841.T20694	23	20.9113	3
1841.T21509	23	22.7133	3
10317	34	36.0994	3
10317	66	63.9612	3
10317	21	29.6788	3
10317	72	57.066	3
1841.T20231	21	20.5712	3
1841.T20282	21	23.1027	3
1774.56Oral23.10.09	23	44.2872	3
2010.3	31	38.6537	3
10317	46	26.5791	3
10317	48	63.7345	3
1841.T20714	23	22.6218	3
1841.T20772	23	19.1828	3
1841.T21102	22	23.7755	3
1841.T21108	21	23.9873	3
1774.320.Oral.Puer	45	34.4302	3
11052.3.20.13.rk.t	36	28.5956	4
11052.3.28.14.rk.t	37	31.6371	4
10317	40	31.2083	4
550.L5S164.s.5.sequence	33.41	31.8148	4
11052.12.16.13.rk.t	37	31.0444	4
11052.3.21.13.rk.t	36	29.1273	4
10317	41	61.1425	4
11052.3.20.14.rk.t	37.373	30.342	4
11052.2.1.14.rk.t	37.244	31.0116	4
1841.T21122	21	22.4887	4
550.L5S130.s.5.sequence	33.25	32.5005	4
550.L5S202.s.5.sequence	33.54	33.9618	4
1841.T21465	20	21.3046	4
1841.T20774	21	21.9919	4
10317	57	29.4773	4
11052.10.10.13.rk.tB	36	32.2144	4
11052.10.3.13.rk.t	36	30.8951	4
1841.T21396	19	25.1363	4
1841.T21397	26	29.0014	4
11052.11.15.13.rk.t	36	38.1053	4
2024.visit4.MNIH37U.BFE10F.O	20	22.9468	4
550.L5S226.s.5.sequence	33.63	33.1431	4
11052.12.7.13.rk.t	37	30.3618	4
10317	66	55.3415	4
11052.1.15.14.rk.t	37.197	32.3767	4
550.L5S224.s.5.sequence	33.62	36.259	4
11052.11.10.13.rk.t	36	36.4252	4
1841.T20606	21	27.2265	4
1841.T21154	21	30.1796	4
10317	60	51.2795	4
11052.10.14.13.rk.t	36	29.6436	4
11052.10.7.13.rk.t	36	29.9796	4
1841.T20930	20	21.1989	4
1841.T20731	20	43.0218	4
550.L5S161.s.5.sequence	33.41	31.5862	4
2024.visit1.MNIH56N.BFB10K.O	21	21.956	4
550.L5S137.s.5.sequence	33.27	31.1787	4
550.L5S203.s.5.sequence	33.54	36.3732	4
10317	35	27.0862	4
10317	65	55.697	4
11052.2.24.14.rk.t	37.307	32.7697	4
2024.birth.MNIH87NP.BFF10G.O	25	24.8553	4
11052.2.18.14.rk.t	37.29	27.6332	4
550.L5S188.s.5.sequence	33.5	34.1199	4
1841.T21139	20	25.2375	4
550.L5S178.s.5.sequence	33.47	30.1666	4
1841.T20352	20	21.9086	4
1841.T20354	20	21.6443	4
1841.T21256	19	21.5375	4
11052.10.12.13.rk.t	36	34.9842	4
10317	72	46.4357	4
550.L5S133.s.5.sequence	33.26	31.2849	4
550.L5S185.s.5.sequence	33.49	31.8244	4
11052.12.19.13.rk.t	37	28.676	4
11052.10.18.13.rk.t	36	28.7383	4
11052.12.22.13.rk.t	37	29.4303	4
550.L5S216.s.5.sequence	33.59	35.4348	4
11052.11.26.13.rk.t	37	26.7952	4
11052.12.28.13.rk.t	37	32.3061	4
550.L5S205.s.5.sequence	33.54	31.2174	4
550.L5S193.s.5.sequence	33.51	36.6709	4
550.L5S136.s.5.sequence	33.27	32.7694	4
1841.T20612	20	27.1592	4
11052.2.25.14.rk.t	37.31	34.044	4
11052.12.9.13.rk.t	37	31.3941	4
11052.1.17.14.rk.t	37.203	28.4579	4
11052.11.9.13.rk.t	36	36.6614	4
10317	41	44.9755	4
10317	52	35.5747	4
550.L5S166.s.5.sequence	33.42	32.5217	4
11052.4.6.14.rk.t	37.419	29.7769	4
11052.10.16.13.rk.tA	36	29.8972	4
11052.10.16.13.rk.tB	36	36.302	4
2024.final.MNIH90NP.BFG117.O	25	27.4222	4
2024.visit3.MNIH37U.BFD10K.O	20	18.7322	4
11052.1.29.14.rk.t	37	32.847	4
550.L5S207.s.5.sequence	33.55	33.3752	4
11052.12.13.13.rk.t	37	29.2882	4
1841.T20296	21	22.6464	4
2024.visit4.MNIH87NP.BFE10A.O	25	25.2188	4
10317	31	33.4367	4
550.L5S229.s.5.sequence	33.63	34.8901	4
10317	30	38.4814	4
550.L5S160.s.5.sequence	33.4	39.394	4
11052.10.10.13.rk.tA	36	35.3434	4
10317	57	41.0578	4
2010.2	34	24.5058	4
550.L5S222.s.5.sequence	33.61	30.8872	4
550.L5S123.s.5.sequence	33.21	32.5603	4
10317	66	50.5193	4
550.L5S217.s.5.sequence	33.6	32.684	4
550.L5S134.s.5.sequence	33.26	30.4048	4
1841.T20208	20	24.1591	4
550.L5S150.s.5.sequence	33.33	36.1131	4
11052.10.25.13.rk.t	36	26.3749	4
11052.10.8.13.rk.t	36	26.8333	4
11052.2.26.14.rk.t	37.312	28.8423	4
10317	67	45.8258	4
550.L5S128.s.5.sequence	33.22	33.8575	4
550.L5S101.s.5.sequence	33.15	35.5752	4
11052.12.17.13.rk.t	37	28.3875	4
1841.T21042	20	23.7914	4
11052.5.12.rk.t	35	27.7194	4
11052.1.27.14.rk.t	37.23	32.5769	4
1841.T20275	19	24.0704	4
550.L5S104.s.5.sequence	33.15	33.5733	4
10317	35	34.0007	4
10317	29	36.7105	4
1841.T21029	20	25.1986	4
550.L5S125.s.5.sequence	33.21	33.6532	4
1841.T20996	20	22.2968	4
550.L5S124.s.5.sequence	33.21	39.5538	4
1841.T20976	20	23.0489	4
1841.T21119	20	18.0081	4
11052.10.4.13.rk.t	36	27.8097	4
11052.11.23.13.rk.t	37	31.2236	4
11052.3.22.14.rk.t	37.378	32.4396	4
11052.2.13.14.rk.t	37.277	29.4713	4
550.L5S213.s.5.sequence	33.57	32.5852	4
1841.T20745	21	20.9494	4
1841.T20255	20	27.4638	4
550.L5S215.s.5.sequence	33.58	33.8286	4
11052.12.26.13.rk.t	37	29.2556	4
11052.3.5.14.rk.t	37.332	30.9483	4
11052.10.27.13.rk.t	36	32.8551	4
550.L5S214.s.5.sequence	33.57	34.2662	4
11052.11.24.13.rk.t	37	29.1156	4
11052.1.30.14.rk.t	37.238	32.1049	4
550.L5S99.s.5.sequence	33.14	32.091	4
11052.10.29.13.rk.t	36	30.6493	4
550.L5S151.s.5.sequence	33.36	29.3718	4
11052.3.4.14.rk.t	37.329	29.0433	4
1841.T20563	20	23.6055	4
550.L5S147.s.5.sequence	33.3	33.0438	4
550.L5S228.s.5.sequence	33.63	40.3393	4
550.L5S168.s.5.sequence	33.44	33.196	4
550.L5S138.s.5.sequence	33.27	32.78	4
11052.11.5.13.rk.t	36	32.2101	4
11052.RK.Tong.10.24.2008	36	33.5995	4
11052.11.20.13.rk.t	37	30.7002	4
550.L5S103.s.5.sequence	33.15	35.2718	4
550.L5S163.s.5.sequence	33.41	36.3105	4
550.L5S139.s.5.sequence	33.28	31.0608	4
550.L5S221.s.5.sequence	33.61	35.5458	4
2024.visit2.MNIH37U.BFC103.O	20	22.1302	4
11052.10.23.13.rk.t	36	29.0608	4
2024.visit2.MNIH90NP.BFC115.O	25	24.5126	4
550.L5S181.s.5.sequence	33.48	30.9264	4
1774.L562.Oral.Puer	21	26.2022	4
2010.22	22	28.015	4
1841.T20967	20	21.0219	4
10317	24	32.8415	4
550.L5S186.s.5.sequence	33.49	36.1833	4
11052.11.13.13.rk.t	36	34.9589	4
1841.T21160	19	20.0827	4
1841.T21162	26	21.6554	4
550.L5S225.s.5.sequence	33.62	33.8137	4
550.L5S187.s.5.sequence	33.5	31.2523	4
1841.T20367	26	23.4318	4
2010.27	26	23.7037	4
1841.T21599	20	26.0488	4
10317	82	55.8785	4
1841.T21354	20	20.5435	4
1841.T20778	21	21.8974	4
550.L5S109.s.5.sequence	33.17	38.1314	4
1841.T20777	20	26.524	4
550.L5S177.s.5.sequence	33.47	32.667	4
11052.10.11.13.rk.t	36	32.2576	4
550.L5S176.s.5.sequence	33.47	34.3628	4
550.L5S116.s.5.sequence	33.19	32.7701	4
10317	33	37.6712	4
550.L5S126.s.5.sequence	33.21	32.929	4
2024.visit1.MNIH90NP.BFB118.O	25	24.6555	4
550.L5S174.s.5.sequence	33.46	31.2669	4
1841.T21574	20	22.9089	4
11052.12....13.rk.t	37	32.6559	4
11052.11.4.13.rk.t	36	28.8484	4
11052.4.2.14.rk.t	37.408	35.4356	4
550.L5S107.s.5.sequence	33.16	33.8341	4
1841.T20795	21	22.2636	4
11052.3.21.14.rk.t	37.375	33.5966	4
11052.10.13.13.rk.t	36	34.2127	4
11052.3.10.14.rk.t	37	28.0695	4
550.L5S223.s.5.sequence	33.62	32.0007	4
11052.10.24.13.rk.t	36	38.8934	4
550.L5S231.s.5.sequence	33.64	32.4571	4
10317	63	50.0164	4
550.L5S232.s.5.sequence	33.64	32.1861	4
550.L5S127.s.5.sequence	33.22	35.5482	4
11052.12.12.13.rk.t	37	32.6283	4
10317	34	22.4466	4
10317	30	28.5244	4
11052.3.16.14.rk.t	37.362	32.5767	4
550.L5S148.s.5.sequence	33.3	34.8732	4
11052.1.6.14.rk.t	37.173	28.5638	4
10317	20	25.4496	4
11052.10.6.13.rk.t	36	33.563	4
11052.3.19.14.rk.t	37	29.2808	4
1841.T20318	20	21.5296	4
1774.518.Oral.Puer	54	39.8454	4
550.L5S191.s.5.sequence	33.51	32.8916	4
11052.11.22.13.rk.t	37	33.3918	4
11052.3.7.14.rk.t	37.337	33.2299	4
11052.3.15.14.rk.t	37.359	31.5635	4
550.L5S154.s.5.sequence	33.37	31.4383	4
550.L5S152.s.5.sequence	33.36	32.7955	4
10317	29	27.9368	4
11052.3.11.14.rk.t	37	32.9058	4
11052.11.8.13.rk.t	36	36.134	4
10317	35	40.7536	4
550.L5S153.s.5.sequence	33.36	31.8493	4
10317	35	52.2567	4
550.L5S119.s.5.sequence	33.2	29.8025	4
1841.T20095	20	24.2337	4
550.L5S117.s.5.sequence	33.19	37.06	4
10317	64	49.966	4
11052.10.1.13.rk.t	36	35.7136	4
11052.3.1.14.rk.t	37.321	33.5887	4
11052.2.12.14.rk.t	37.274	30.253	4
11052.3.12.14.rk.t	37	26.2223	4
1841.T21146	26	24.5694	4
11052.1.10.14.rk.t	37.184	26.9711	4
10317	42	63.2496	4
550.L5S114.s.5.sequence	33.18	37.8081	4
2024.visit2.MNIH87NP.BFC114.O	25	24.7269	4
1841.T20303	21	23.488	4
11052.12.10.13.rk.t	37	30.2254	4
11052.1.11.14.rk.t	37.186	28.7868	4
1841.T20232	20	22.3081	4
550.L5S197.s.5.sequence	33.52	35.8969	4
550.L5S220.s.5.sequence	33.61	30.97	4
2024.visit2.MNIH56N.BFC10A.O	21	22.7821	4
550.L5S100.s.5.sequence	33.14	36.0793	4
2024.visit3.MNIH56N.BFD109.O	21	22.8116	4
550.L5S209.s.5.sequence	33.55	38.7267	4
1841.T20878	20	20.1454	4
550.L5S218.s.5.sequence	33.6	37.6299	4
1841.T20928	19	24.7335	4
10317	33	60.6161	4
11052.11.18.13.rk.t	36	35.9872	4
11052.12.14.13.rk.t	37	30.9267	4
11052.12.24.13.rk.tB	37	31.9707	4
11052.12.24.13.rk.tA	37	27.5607	4
2024.visit4.MNIH56N.BFE10Z.O	21	25.4962	4
10317	54	42.2162	4
1841.T20571	21	19.5663	4
550.L5S196.s.5.sequence	33.52	34.7866	4
11052.11.27.13.rk.t	37	32.0579	4
11052.2.17.14.rk.t	37.288	33.435	4
11052.10.20.13.rk.t	36	32.233	4
11052.2.20.14.rk.t	37	26.3025	4
10317	29	37.085	4
550.L5S106.s.5.sequence	33.16	33.9966	4
11052.11.6.13.rk.t	36	24.5475	4
550.L5S172.s.5.sequence	33.46	32.2281	4
550.L5S171.s.5.sequence	33.45	30.4449	4
550.L5S120.s.5.sequence	33.2	32.3946	4
11052.1.22.14.rk.t	37.216	30.5745	4
1774.23.Oral.Puer	32	48.5929	4
11052.3.24.14.rk.t	37	29.0037	4
11052.1.21.14.rk.t	37.214	29.3767	4
1841.T21305	20	20.715	4
1841.T21309	26	21.8077	4
1841.T21308	20	21.9932	4
11052.10.31.13.rk.t	36	35.7475	4
1841.T20680	20	25.4867	4
10317	85	72.8573	4
10317	54	35.7018	4
550.L5S227.s.5.sequence	33.63	32.2994	4
11052.2.21.14.rk.t	37.299	30.6508	4
1841.T21413	20	22.3978	4
1841.T21416	20	23.4379	4
11052.2.2.14.rk.t	37.247	30.8638	4
11052.11.12.13.rk.t	36	35.6772	4
1841.T20871	21	20.5255	4
11052.1.9.14.rk.t	37.181	29.019	4
11052.11.1.13.rk.t	36	31.3474	4
1841.T21133	20	24.8972	4
10317	39	44.7517	4
11052.1.20.14.rk.t	37.211	30.5201	4
11052.2.11.14.rk.tA	37	30.4784	4
10317	22	39.5737	4
550.L5S183.s.5.sequence	33.49	31.0648	4
550.L5S146.s.5.sequence	33.3	30.58	4
11052.10.21.13.rk.t	36	27.3521	4
11052.3.18.14.rk.t	37.367	32.5382	4
11052.11.11.13.rk.t	36	57.5753	4
1841.T21173	20	18.0581	4
2010.21	34	25.5625	4
11052.1.24.14.rk.t	37	31.8264	4
11052.4.7.14.rk.t	37.422	30.1831	4
10317	48	52.1753	4
10317	59	54.0255	4
10317	72	55.8035	4
11052.2.4.14.rk.t	37.252	31.8306	4
11052.2.16.14.rk.t	37.285	30.282	4
1841.T20929	21	20.2663	4
550.L5S198.s.5.sequence	33.52	36.02	4
11052.1.25.14.rk.t	37	30.1019	4
11052.3.31.14.rk.t	37.403	36.036	4
1841.T20851	21	20.2478	4
1841.T20322	19	20.7583	4
1841.T21311	26	20.0231	4
1774.12.Oral.Puer	24	28.6997	4
2024.visit3.MNIH90NP.BFD10X.O	25	25.6202	4
1841.T20214	21	22.5403	4
11052.10.5.13.rk.t	36	33.3831	4
1841.T20217	20	24.4798	4
11052.11....13.rk.t	36	33.0401	4
11052.3.8.14.rk.t	37.34	31.4001	4
550.L5S122.s.5.sequence	33.2	31.6246	4
550.L5S180.s.5.sequence	33.48	31.6971	4
10317	21	41.8312	4
550.L5S211.s.5.sequence	33.57	33.006	4
550.L5S105.s.5.sequence	33.16	37.0272	4
11052.10.28.13.rk.t	36	27.5682	4
11052.10.2.13.rk.t	36	31.8817	4
10317	23	39.0158	4
550.L5S98.s.5.sequence	33.14	32.3483	4
1841.T20668	20	28.2831	4
11052.4.5.14.rk.t	37.416	33.0917	4
11052.11.2.13.rk.t	36	33.6965	4
2024.visit1.MNIH87NP.BFB115.O	25	26.1601	4
550.L5S129.s.5.sequence	33.25	32.118	4
10052.MG.O50	22	34.7341	4
1841.T21086	20	33.4885	4
11052.3.19.13.rk.t	36	29.0166	4
1841.T21083	20	17.9049	4
11052.1.16.14.rk.t	37.2	29.8153	4
1841.T20285	20	22.1103	4
10317	37	35.3467	4
10317	47	45.542	4
550.L5S212.s.5.sequence	33.57	32.0419	4
11052.11.25.13.rk.t	37	29.6351	4
550.L5S210.s.5.sequence	33.56	32.4976	4
11052.3.3.14.rk.t	37.326	28.6289	4
550.L5S219.s.5.sequence	33.61	36.5195	4
11052.2.27.14.rk.t	37.315	28.9813	4
550.L5S140.s.5.sequence	33.28	34.2318	4
10317	42	24.5518	4
1841.T20283	20	22.3464	4
11052.3.14.14.rk.t	37	32.979	4
11052.3.6.14.rk.t	37.334	32.5646	4
1841.T20842	20	24.7281	4
10317	38	29.7125	4
11052.3.30.14.rk.t	37.4	48.4463	4
11052.1.26.14.rk.t	37.227	31.3672	4
11052.12.25.13.rk.t	37	30.3126	4
2010.27	26	23.5619	4
2010.2	34	34.8851	4
11052.12.20.13.rk.t	37	29.5921	4
11052.4.3.14.rk.t	37.411	29.3393	4
11052.3.27.14.rk.t	37.392	33.2328	4
10317	35	46.0786	4
550.L5S102.s.5.sequence	33.15	36.4958	4
11052.3.9.14.rk.t	37.342	31.6392	4
1841.T20672	20	38.9975	4
10317	52	42.3916	4
11052.1.28.14.rk.t	37.233	29.6328	4
550.L5S145.s.5.sequence	33.3	36.8074	4
11052.11.21.13.rk.t	37	38.8049	4
11052.11.14.13.rk.t	36	36.8553	4
10317	31	48.247	4
550.L5S170.s.5.sequence	33.45	34.0745	4
11052.2.22.14.rk.t	37.301	33.4379	4
1841.T20909	21	24.4214	4
11052.4.4.14.rk.t	37.414	31.9107	4
11052.3.29.14.rk.t	37	34.4581	4
11052.2.8.14.rk.t	37.263	32.6725	4
550.L5S201.s.5.sequence	33.53	37.7128	4
550.L5S111.s.5.sequence	33.17	34.171	4
1841.T21333	20	20.4427	4
11052.3.13.14.rk.t	37.353	29.78	4
11052.1.23.14.rk.t	37	29.1086	4
1841.T20273	21	21.2735	4
11052.12.21.13.rk.t	37	29.4967	4
11052.2.10.14.rk.tA	37	32.2407	4
11052.2.10.14.rk.tB	37	33.2009	4
10317	68	44.0113	4
11052.10.19.13.rk.t	36	33.0791	4
550.L5S97.s.5.sequence	33.13	42.51	4
550.L5S131.s.5.sequence	33.26	30.1505	4
550.L5S155.s.5.sequence	33.38	34.2617	4
11052.2.23.14.rk.t	37.304	28.4161	4
1841.T21510	20	22.9559	4
550.L5S143.s.5.sequence	33.29	36.434	4
11052.10.9.13.rk.t	36	37.0543	4
550.L5S169.s.5.sequence	33.45	30.8172	4
11052.11.19.13.rk.t	37	29.3615	4
11052.12.8.13.rk.t	37	30.9294	4
11052.12.15.13.rk.t	37	29.7245	4
550.L5S156.s.5.sequence	33.39	34.0859	4
550.L5S194.s.5.sequence	33.51	38.8522	4
550.L5S132.s.5.sequence	33.26	30.7913	4
11052.3.2.14.rk.t	37.323	26.7401	4
550.L5S141.s.5.sequence	33.29	36.0215	4
550.L5S115.s.5.sequence	33.18	35.6434	4
11052.1.5.14.rk.t	37.17	29.3745	4
1841.T20963	19	19.0496	4
1841.T20254	19	27.7643	4
11052.2.6.14.rk.t	37.258	30.5412	4
550.L5S149.s.5.sequence	33.33	30.4038	4
10317	40	45.0279	4
1841.T21190	26	20.0272	4
550.L5S110.s.5.sequence	33.17	34.4293	4
10317	29	25.5703	4
11052.1.31.14.rk.t	37.241	30.3628	4
550.L5S144.s.5.sequence	33.29	34.5951	4
550.L5S208.s.5.sequence	33.55	36.2573	4
550.L5S204.s.5.sequence	33.54	42.7317	4
2024.visit5.MNIH87NP.BFL10U.O	25	21.3351	4
11052.3.23.14.rk.t	37.381	31.5746	4
550.L5S121.s.5.sequence	33.2	34.9197	4
11052.10.22.13.rk.t	36	31.7992	4
2024.visit5.MNIH90NP.BFL10F.O	25	21.3188	4
550.L5S175.s.5.sequence	33.46	33.7489	4
550.L5S157.s.5.sequence	33.39	34.1555	4
550.L5S199.s.5.sequence	33.53	32.2041	4
550.L5S173.s.5.sequence	33.46	32.5036	4
10317	67	36.6996	4
550.L5S142.s.5.sequence	33.29	35.8965	4
550.L5S113.s.5.sequence	33.18	31.9795	4
550.L5S108.s.5.sequence	33.16	34.7483	4
11052.2.28.14.rk.t	37	31.507	4
10317	33	52.9563	4
550.L5S189.s.5.sequence	33.5	33.2579	4
550.L5S112.s.5.sequence	33.18	41.4724	4
550.L5S179.s.5.sequence	33.48	33.8682	4
10317	29	36.7404	4
11052.3.26.14.rk.t	37.389	33.4958	4
11052.3.17.14.rk.t	37.364	31.2407	4
1841.T20812	21	21.4908	4
1841.T20360	21	24.1249	4
550.L5S167.s.5.sequence	33.44	37.1333	4
2024.final.MNIH56N.BFG11A.O	21	28.9092	4
11052.11.16.13.rk.t	36	35.756	4
11052.10.15.13.rk.t	36	32.4926	4
11052.2.3.14.rk.t	37.249	31.4139	4
2010.25	26	28.3356	4
1841.T21443	20	25.1591	4
1841.T21284	26	21.8675	4
550.L5S162.s.5.sequence	33.41	32.3268	4
11052.4.1.14.rk.t	37.405	36.0649	4
11052.2.19.14.rk.tB	37	28.7306	4
11052.1.8.14.rk.t	37.178	29.9657	4
11052.2.19.14.rk.tA	37	31.7381	4
1841.T20511	20	23.9521	4
550.L5S184.s.5.sequence	33.49	29.3278	4
11052.12.27.13.rk.t	37	28.1716	4
11052.1.4.14.rk.t	37.167	32.0268	4
550.L5S190.s.5.sequence	33.51	36.6314	4
11052.12.11.13.rk.t	37	30.1746	4
11052.2.5.14.rk.t	37.255	33.1103	4
2024.visit1.MNIH37U.BFB10S.O	20	17.6759	4
550.L5S200.s.5.sequence	33.53	32.935	4
10317	54	42.4728	4
1841.T20693	21	19.7722	4
11052.9.30.13.rk.t	36	34.6684	4
550.L5S195.s.5.sequence	33.52	34.5562	4
1841.T20866	20	24.2764	4
550.L5S230.s.5.sequence	33.64	32.7998	4
11052.2.11.14.rk.tB	37	30.6361	4
1841.T20992	20	23.1648	4
1841.T20827	20	22.7062	4
1841.T20828	20	25.3321	4
11052.10.17.13.rk.t	36	31.9393	4
550.L5S206.s.5.sequence	33.55	33.4865	4
10317	61	40.6142	4
10317	54	42.8546	4
1841.T20332	20	19.0732	4
550.L5S165.s.5.sequence	33.42	32.7167	4
1841.T21277	19	21.9788	4
550.L5S182.s.5.sequence	33.48	31.5676	4
1774.1.Oral.Puer	37	21.3556	4
11052.12.18.13.rk.t	37	31.3669	4
10317	50	64.6309	4
11052.2.7.14.rk.t	37.26	30.4498	4
10317	67	46.7732	4
11052.12.30.13.rk.t	37	24.2461	4
11052.11.7.13.rk.tB	36	28.664	4
11052.11.7.13.rk.tA	36	34.4216	4
550.L5S118.s.5.sequence	33.19	33.6414	4
11052.RK.Tong.10.23.2008	36	33.9128	4
550.L5S135.s.5.sequence	33.27	31.9161	4
2024.birth.MNIH56N.BFF118.O	21	31.504	4
550.L5S159.s.5.sequence	33.4	32.5513	4
11052.12.31.13.rk.t	37	27.422	4
11052.3.25.14.rk.t	37.386	30.1876	4
550.L5S158.s.5.sequence	33.4	33.6408	4
10317	68	51.1438	5
1841.T20830	20	21.5119	5
1841.T20389	21	23.9691	5
2024.final.MNIH51N.BFG10S.O	21	28.0114	5
10317	39	61.4043	5
2202.Saliva249	26	29.8636	5
2202.Saliva248	26	27.903	5
2202.Saliva77	26	28.0771	5
2010.12	34	43.4563	5
1841.T21468	22	23.2006	5
10317	39	35.0142	5
2202.Saliva93	26	33.0993	5
2202.Saliva94	26	29.9163	5
2202.Saliva96	26	25.3724	5
2202.Saliva99	26	30.2129	5
1841.T20881	20	21.2715	5
1841.T20710	22	22.1212	5
2202.Saliva247	26	25.9744	5
10317	61	69.5518	5
2202.Saliva246	26	27.8357	5
10317	68	62.2295	5
2202.Saliva240	26	30.1304	5
1841.T21157	37	26.4028	5
1841.T20602	22	21.2322	5
2024.visit1.MNIH51N.BFB10C.O	21	24.6726	5
1841.T20605	20	21.1232	5
2202.Saliva199	26	25.3836	5
2024.visit2.MNIH86NP.BFC10H.O	25	33.9685	5
2202.Saliva242	26	23.9948	5
10317	59	31.8828	5
1841.T20383	37	25.4256	5
2202.Saliva244	26	27.2386	5
2202.Saliva195	26	26.9142	5
10317	43	51.0387	5
2202.Saliva197	26	23.7483	5
2202.Saliva147	26	27.544	5
2202.Saliva144	26	27.9738	5
2202.Saliva145	26	28.2117	5
2202.Saliva128	26	29.7953	5
2202.Saliva129	26	23.9754	5
2202.Saliva124	26	25.5467	5
2202.Saliva125	26	26.1038	5
2202.Saliva126	26	25.4326	5
2202.Saliva127	26	28.9398	5
2202.Saliva120	26	23.9996	5
2202.Saliva121	26	26.748	5
2202.Saliva122	26	28.0269	5
2202.Saliva123	26	27.9258	5
2202.Saliva230	26	25.2135	5
2202.Saliva232	26	29.5252	5
2202.Saliva233	26	26.1261	5
2010.32	31	39.6202	5
2202.Saliva87	26	27.1441	5
2202.Saliva84	26	26.8312	5
2202.Saliva82	26	29.6356	5
2202.Saliva80	26	33.1334	5
2202.Saliva81	26	27.6562	5
2024.visit1.MNIH18UP.BFB110.O	22	28.9279	5
2202.Saliva254	26	29.0527	5
2202.Saliva88	26	28.245	5
2202.Saliva89	26	27.9407	5
1841.T20353	30	19.5215	5
1841.T21250	24	22.0571	5
2202.Saliva241	26	28.4098	5
2202.Saliva243	26	27.3271	5
2202.Saliva259	26	22.3672	5
2202.Saliva180	26	27.9102	5
1841.T20619	21	20.9842	5
2202.Saliva22	26	27.3612	5
2024.visit3.MNIH85NP.BFD10T.O	20	27.392	5
2202.Saliva28	26	37.5204	5
1841.T21007	22	19.8715	5
1841.T21038	22	34.8958	5
1774.381.Oral.Puer	20	36.676	5
1841.T21462	22	24.3255	5
2202.Saliva139	26	22.8542	5
2202.Saliva138	26	24.5925	5
2202.Saliva137	26	29.1308	5
2202.Saliva136	26	30.8287	5
2202.Saliva135	26	30.5129	5
2202.Saliva134	26	26.5895	5
2202.Saliva133	26	28.469	5
2202.Saliva131	26	23.2239	5
2202.Saliva130	26	24.9538	5
2202.Saliva189	26	28.0113	5
2202.Saliva229	26	25.4535	5
2202.Saliva228	26	26.0303	5
2202.Saliva9	26	30.5408	5
2202.Saliva8	26	31.3284	5
2202.Saliva5	26	29.0743	5
2202.Saliva4	26	27.4081	5
2202.Saliva221	26	25.0579	5
2202.Saliva6	26	26.4907	5
2202.Saliva1	26	34.8968	5
2202.Saliva226	26	24.3914	5
2202.Saliva3	26	31.6271	5
2202.Saliva265	26	27.6689	5
2202.Saliva91	26	29.9072	5
1841.T21243	24	19.9008	5
2202.Saliva92	26	25.9608	5
2202.Saliva78	26	29.1759	5
2202.Saliva97	26	33.7636	5
2202.Saliva73	26	36.0261	5
2202.Saliva72	26	32.7254	5
2202.Saliva71	26	35.5883	5
2202.Saliva70	26	35.6437	5
2202.Saliva76	26	32.7543	5
2202.Saliva75	26	31.2752	5
2202.Saliva74	26	33.5052	5
2202.Saliva98	26	28.2801	5
2202.Saliva250	26	22.9282	5
2202.Saliva260	26	19.2407	5
10317	42	59.2376	5
1841.T20759	22	23.3741	5
2010.13	34	25.6688	5
10317	60	32.0274	5
1841.T20573	22	24.4917	5
1841.T20575	20	21.0279	5
10317	37	60.7243	5
2202.Saliva268	26	26.5026	5
2024.visit4.MNIH85NP.BFE10L.O	20	29.1051	5
2024.visit5.MNIH63O.BFL10L.O	32	28.6311	5
10317	60	55.8871	5
2024.final.MNIH86NP.BFG111.O	25	28.8517	5
2202.Saliva108	26	24.814	5
2202.Saliva109	26	25.2607	5
2202.Saliva102	26	25.4577	5
2202.Saliva103	26	24.683	5
2202.Saliva101	26	26.6165	5
2202.Saliva106	26	24.7692	5
2202.Saliva107	26	30.5275	5
2202.Saliva104	26	26.0657	5
2202.Saliva105	26	27.2347	5
1841.T20997	24	20.8672	5
2202.Saliva217	26	27.3159	5
2202.Saliva214	26	35.0493	5
2202.Saliva215	26	27.7451	5
2202.Saliva212	26	28.0322	5
2202.Saliva213	26	27.0134	5
2202.Saliva210	26	23.8761	5
2202.Saliva219	26	35.1282	5
2024.visit5.MNIH51N.BFL107.O	21	26.4813	5
2202.Saliva166	26	32.0854	5
1841.T21113	24	24.18	5
2202.Saliva285	26	30.5753	5
2202.Saliva68	26	33.9866	5
2202.Saliva69	26	38.2054	5
1841.T20916	30	21.531	5
2202.Saliva64	26	26.8614	5
2202.Saliva66	26	32.8593	5
1841.T20400	37	22.9892	5
1841.T20742	21	21.3071	5
2202.Saliva264	26	30.6673	5
2202.Saliva53	26	27.919	5
10317	48	49.9678	5
2024.visit2.MNIH51N.BFC10M.O	21	20.6635	5
1841.T20566	22	26.11	5
1841.T20565	20	21.8819	5
2024.visit3.MNIH23U.BFD119.O	25	25.696	5
2202.Saliva46	26	25.5109	5
2202.Saliva47	26	27.438	5
2202.Saliva45	26	30.8397	5
2202.Saliva48	26	26.9489	5
2202.Saliva161	26	24.1326	5
1841.T20316	30	18.6614	5
2024.visit3.MNIH51N.BFD10D.O	21	25.4851	5
2202.Saliva203	26	31.0889	5
2202.Saliva205	26	27.1007	5
2202.Saliva204	26	26.0556	5
2202.Saliva207	26	27.2356	5
2202.Saliva206	26	23.8933	5
2202.Saliva208	26	24.6847	5
2202.Saliva115	26	28.8549	5
2202.Saliva114	26	28.2218	5
2202.Saliva117	26	28.6583	5
2202.Saliva111	26	29.0222	5
2202.Saliva110	26	36.0167	5
2202.Saliva113	26	33.6899	5
2202.Saliva112	26	28.0318	5
2202.Saliva119	26	24.232	5
2202.Saliva118	26	26.7403	5
1841.T21164	24	21.7	5
2202.Saliva56	26	20.095	5
2202.Saliva51	26	27.6506	5
2202.Saliva50	26	24.8637	5
2202.Saliva52	26	30.4437	5
10317	53	35.3531	5
1841.T20770	20	22.3118	5
10317	18	49.6967	5
2024.final.MNIH85NP.BFG10P.O	20	23.1413	5
10317	57	57.8433	5
2202.Saliva100	26	26.0812	5
2024.birth.MNIH85NP.BFF10J.O	20	23.8571	5
10317	38	47.5691	5
10317	45	44.4468	5
2202.Saliva196	26	25.4862	5
10317	20	35.7352	5
2202.Saliva190	26	24.2043	5
1841.T20884	22	21.557	5
2202.Saliva162	26	26.8408	5
2202.Saliva163	26	28.9022	5
2202.Saliva164	26	27.1865	5
2202.Saliva165	26	27.9963	5
2202.Saliva167	26	25.9515	5
2202.Saliva168	26	26.3513	5
1841.T21212	24	21.6906	5
2202.Saliva211	26	28.1698	5
2024.visit5.MNIH85NP.BFL10C.O	20	24.2304	5
2202.Saliva42	26	25.0713	5
2202.Saliva43	26	30.1972	5
2202.Saliva40	26	23.1785	5
2202.Saliva41	26	29.6016	5
1841.T20319	37	21.1417	5
2202.Saliva44	26	33.1416	5
2202.Saliva49	26	29.8217	5
1841.T20310	37	20.9094	5
10317	53	51.7933	5
1841.T20764	21	24.9037	5
10317	65	42.4283	5
2202.Saliva67	26	36.4419	5
10317	49	56.4082	5
1774.414.Oral.Puer	19	41.9322	5
1841.T20365	21	22.1385	5
1841.T20782	22	29.6715	5
1841.T20784	21	21.7963	5
2202.Saliva175	26	27.5392	5
10317	63	37.8583	5
10317	28	44.5907	5
2024.visit1.MNIH86NP.BFB10Z.O	25	25.9194	5
10317	69	66.8704	5
10317	36	40.3424	5
2202.Saliva60	26	26.8464	5
2202.Saliva61	26	29.1683	5
2202.Saliva62	26	25.9682	5
1841.T21141	30	21.5515	5
2202.Saliva65	26	36.5888	5
2202.Saliva173	26	28.1785	5
2202.Saliva172	26	27.5803	5
2202.Saliva177	26	29.7573	5
2202.Saliva176	26	28.1172	5
2202.Saliva179	26	34.3267	5
2202.Saliva178	26	30.4282	5
2202.Saliva37	26	27.0152	5
2202.Saliva36	26	29.6091	5
2202.Saliva35	26	23.1126	5
2202.Saliva34	26	29.8075	5
2202.Saliva33	26	30.2454	5
2202.Saliva32	26	32.178	5
2202.Saliva31	26	33.0288	5
2202.Saliva30	26	32.7165	5
2202.Saliva39	26	25.7064	5
2202.Saliva38	26	26.7276	5
2202.Saliva63	26	22.3193	5
10317	60	33.0538	5
2202.Saliva281	26	24.8226	5
1841.T20084	21	27.2479	5
10052.MG.O6	48	29.1056	5
10317	35	56.5776	5
2202.Saliva282	26	23.3965	5
2202.Saliva95	26	29.3676	5
10317	46	35.8974	5
2010.13	34	24.1292	5
1841.T21288	24	23.7035	5
2202.Saliva156	26	25.7423	5
10317	46	59.4629	5
2202.Saliva79	26	31.2917	5
1841.T20935	21	18.6636	5
2202.Saliva148	26	26.5324	5
2202.Saliva149	26	23.2692	5
2202.Saliva146	26	26.5037	5
2202.Saliva142	26	23.6311	5
2202.Saliva143	26	27.5376	5
2202.Saliva140	26	31.4175	5
2202.Saliva141	26	28.1575	5
1841.T20339	30	19.8794	5
2202.Saliva245	26	21.79	5
2202.Saliva24	26	31.7268	5
2202.Saliva25	26	28.9573	5
2202.Saliva26	26	35.5341	5
2202.Saliva27	26	29.1585	5
2202.Saliva20	26	31.626	5
2202.Saliva21	26	30.2583	5
2202.Saliva23	26	30.7371	5
10317	41	42.1195	5
2202.Saliva29	26	29.7474	5
1841.T21307	21	20.2636	5
1841.T20859	21	22.5389	5
2010.33	31	40.3543	5
1841.T20202	37	28.1899	5
10317	43	31.0414	5
1841.T20060	19	22.5118	5
2024.visit1.MNIH23U.BFB10J.O	25	22.2536	5
10317	21	40.1218	5
2202.Saliva14	26	25.2976	5
2202.Saliva17	26	26.8225	5
10317	35	49.713	5
10317	63	51.1468	5
2024.visit3.MNIH86NP.BFD10U.O	25	24.0969	5
2024.visit4.MNIH18UP.BFE10W.O	22	23.8972	5
2024.visit1.MNIH85NP.BFB113.O	20	18.4205	5
2202.Saliva159	26	29.9199	5
2202.Saliva158	26	27.8459	5
2202.Saliva151	26	28.3396	5
2202.Saliva150	26	23.0743	5
2202.Saliva153	26	24.3417	5
2202.Saliva152	26	27.9177	5
2202.Saliva154	26	27.4188	5
2202.Saliva157	26	25.0611	5
2202.Saliva85	26	29.5738	5
2202.Saliva19	26	27.5297	5
2202.Saliva18	26	32.3503	5
2202.Saliva271	26	23.7837	5
2202.Saliva11	26	33.59	5
2202.Saliva10	26	28.5376	5
2202.Saliva13	26	26.4646	5
2202.Saliva12	26	29.4783	5
2202.Saliva15	26	31.0387	5
2202.Saliva16	26	31.7307	5
1841.T21310	21	24.8633	5
1774.61Oral24.10.09	35	31.4384	5
10317	34	27.9523	5
1774.353.Oral.Puer	47	30.4713	5
1841.T20358	37	22.4558	5
10317	79	40.3331	5
2202.Saliva86	26	27.0909	5
1841.T20267	37	23.6264	5
1841.T20261	30	21.7357	5
1841.T20947	37	28.3909	5
1841.T20394	37	21.3762	5
10317	65	38.0042	5
2202.Saliva170	26	27.3348	5
1841.T21120	21	22.3887	5
2202.Saliva223	26	21.8791	5
10317	63	59.638	5
1841.T20913	30	20.2632	5
1841.T20917	21	21.0226	5
1841.T20919	30	23.0086	5
10317	66	44.8152	5
2202.Saliva174	26	26.0316	5
2202.Saliva182	26	31.1204	5
2202.Saliva183	26	22.8648	5
2202.Saliva181	26	22.9989	5
2202.Saliva186	26	27.4449	5
2202.Saliva187	26	27.2219	5
2202.Saliva184	26	26.8311	5
2202.Saliva185	26	26.7363	5
2202.Saliva188	26	26.5289	5
1841.T21325	21	24.5639	5
2202.Saliva252	26	26.9397	5
2202.Saliva251	26	23.9329	5
2202.Saliva256	26	25.2301	5
2202.Saliva257	26	22.0913	5
1841.T21433	22	23.0461	5
2202.Saliva258	26	24.8316	5
10317	21	30.8831	5
1841.T20580	22	24.5012	5
1841.T20581	20	21.5464	5
10317	60	59.7675	5
1841.T20677	20	22.745	5
2202.Saliva90	26	28.083	5
2024.visit4.MNIH51N.BFE10Y.O	21	26.5639	5
2202.Saliva160	26	22.6349	5
2202.Saliva155	26	26.5248	5
1841.T21184	24	19.755	5
10317	21	60.7351	5
2202.Saliva198	26	26.5839	5
2202.Saliva194	26	23.5495	5
2202.Saliva191	26	22.8846	5
2202.Saliva193	26	32.2975	5
2202.Saliva192	26	25.9198	5
2024.visit4.MNIH86NP.BFE10M.O	25	32.0359	5
2202.Saliva171	26	36.6808	5
2202.Saliva169	26	26.1605	5
10317	50	30.7388	5
10317	19	30.0554	5
1841.T20233	30	21.3688	5
2202.Saliva200	26	25.4296	5
2202.Saliva238	26	24.1345	5
10317	39	36.1229	5
1841.T20286	21	20.1147	5
10317	50	43.2161	5
2202.Saliva218	26	41.5619	5
1841.T21195	24	22.2869	5
2202.Saliva201	26	27.8709	5
2202.Saliva202	26	29.2481	5
2202.Saliva209	26	28.5963	5
2202.Saliva298	26	31.1733	5
2202.Saliva276	26	24.8758	5
1841.T20240	21	22.4562	5
2202.Saliva272	26	32.9542	5
2202.Saliva278	26	25.3666	5
10317	73	64.1377	5
2202.Saliva116	26	25.1793	5
2202.Saliva2	26	30.6378	5
1841.T21043	22	23.1146	5
1841.T21296	24	25.3259	5
2010.13	34	25.8767	5
10317	44	52.249	5
2202.Saliva274	26	24.7346	5
2202.Saliva275	26	26.9508	5
2202.Saliva277	26	23.9273	5
2202.Saliva216	26	32.2709	5
2202.Saliva273	26	27.6605	5
1841.T21020	22	22.7357	5
2202.Saliva279	26	24.4596	5
2202.Saliva283	26	20.4817	5
1841.T21498	22	23.261	5
10317	42	55.0192	5
10317	73	60.6275	5
2202.Saliva59	26	29.2619	5
2202.Saliva58	26	25.8193	5
2202.Saliva55	26	25.0576	5
2202.Saliva54	26	27.2262	5
2202.Saliva57	26	26.6264	5
1841.T20815	20	21.8769	5
2202.Saliva263	26	29.8587	5
2202.Saliva262	26	27.6405	5
2202.Saliva261	26	26.36	5
2202.Saliva269	26	20.9571	5
2202.Saliva270	26	22.192	5
2010.31	31	44.1322	5
1841.T20325	37	35.1735	5
2202.Saliva222	26	23.4578	5
1841.T21448	22	20.7857	5
2202.Saliva280	26	23.1516	5
2202.Saliva227	26	24.5475	5
2202.Saliva284	26	20.0383	5
1841.T21289	37	24.2613	5
1841.T20626	22	26.2947	5
2202.Saliva132	26	26.8925	5
1841.T21355	30	25.0096	5
2202.Saliva231	26	27.3914	5
2202.Saliva266	26	29.3829	5
2202.Saliva239	26	29.1418	5
10317	38	43.4459	5
1841.T20520	21	20.7674	5
2202.Saliva7	26	33.9088	5
2202.Saliva253	26	24.1234	5
2202.Saliva220	26	23.9782	5
2202.Saliva255	26	21.6242	5
2202.Saliva225	26	24.0613	5
2202.Saliva224	26	25.9302	5
2010.31	31	34.9178	5
10317	47	54.992	5
1774.243.Oral.Puer	36	42.1779	5
1841.T20600	21	20.4686	5
1841.T21430	22	23.3619	5
2202.Saliva235	26	25.1933	5
2202.Saliva236	26	24.1668	5
2202.Saliva237	26	25.7832	5
2202.Saliva234	26	32.0801	5
2202.Saliva83	26	22.4004	5
2010.15	34	24.7074	5
2024.visit5.MNIH86NP.BFL10D.O	25	27.1456	5
1841.T20523	21	25.4401	5
1841.T21357	37	20.5641	5
2010.15	34	33.9765	5
2024.visit5.MNIH60N.BFL112.O	20	27.7578	6
1841.T20762	21	21.4825	6
2024.final.MNIH60N.BFG10W.infant.O	20	19.8863	6
10317	51	46.3123	6
2024.visit3.MNIH82NP.BFD117.O	18	23.5106	6
10317	60	50.8134	6
10317	38	31.2139	6
10317	31	46.243	6
2010.28	23	42.4805	6
2024.final.MNIH14UP.BFG10L.O	18	29.3797	6
10317	58	39.5824	6
1841.T21000	20	21.9247	6
1774.485.Oral.Puer	23	38.7484	6
10317	73	52.9081	6
2010.17	22	23.6341	6
1841.T20504	20	19.5768	6
1841.T20346	22	20.6059	6
10317	52	64.5075	6
10317	53	36.414	6
1841.T21109	21	21.2976	6
10317	32	30.795	6
10317	63	53.9553	6
2010.3	23	24.3708	6
10052.MG.O12	45	38.1232	6
1841.T20755	20	20.6799	6
1841.T20753	20	30.2199	6
1841.T20752	20	20.4714	6
2024.visit3.MNIH14UP.BFD11A.O	18	23.5993	6
2010.13	27	39.7961	6
1841.T20671	21	23.8728	6
1841.T20574	21	21.2592	6
10052.MG.O17	46	32.2901	6
10317	38	63.8071	6
10317	54	38.6083	6
10317	46	43.5468	6
2024.visit4.MNIH14UP.BFE10K.O	18	24.3593	6
1774.408.Oral.Puer	63	23.2315	6
2024.visit1.MNIH82NP.BFB10V.O	18	21.2664	6
1841.T21177	30	26.3222	6
1841.T20406	18	22.3528	6
1841.T20747	21	20.5372	6
2024.visit5.MNIH14UP.BFL10Y.O	18	25.4444	6
1841.T21568	20	28.9179	6
10317	31	50.8539	6
10317	39	50.5441	6
1841.T20266	22	22.0319	6
1841.T20705	21	23.0076	6
1841.T21421	21	20.5249	6
2010.14	27	32.7023	6
2024.visit2.MNIH14UP.BFC102.O	18	21.2108	6
10317	58	27.2672	6
10317	39	41.3599	6
1841.T20792	20	26.0809	6
1841.T20426	18	23.058	6
1841.T20423	18	21.082	6
1841.T20761	20	35.2453	6
1841.T20578	20	21.4424	6
1841.T20957	21	21.2484	6
1841.T20951	22	26.4507	6
1841.T21178	30	26.9958	6
10317	54	52.9183	6
2024.visit4.MNIH82NP.BFE10G.O	18	28.9145	6
2024.birth.MNIH49N.BFF10C.O	22	18.5247	6
1841.T20468	18	19.4239	6
1841.T20783	21	22.626	6
1841.T20864	20	24.4455	6
2024.visit1.MNIH60N.BFB10Q.O	20	27.0865	6
1841.T21205	21	21.6131	6
1841.T21203	21	20.4761	6
1841.T20277	21	20.1628	6
2010.29	23	33.9155	6
2010.29	23	30.5229	6
10317	34	45.5827	6
10317	66	61.4346	6
1841.T20401	18	19.6885	6
10052.MG.O8	40	35.6364	6
1841.T20986	22	19.9835	6
10317	65	52.5538	6
10317	60	35.8945	6
1841.T21153	30	25.9149	6
1841.T20933	21	24.0106	6
1841.T20848	20	22.2142	6
1841.T21300	22	24.1259	6
1841.T20207	22	26.0119	6
10317	37	46.505	6
2010.17	23	24.468	6
10317	21	23.2523	6
1841.T20458	18	21.079	6
2024.visit2.MNIH16UP.BFC10F.O	18	25.9755	6
1841.T21312	22	24.0454	6
10317	39	27.6556	6
10317	53	22.7852	6
1841.T21093	21	21.848	6
10317	38	60.0438	6
1841.T20525	20	21.0897	6
2024.final.MNIH49N.BFG10M.O	22	22.9841	6
2024.visit1.MNIH14UP.BFB10U.O	18	22.7049	6
1774.26Oral22.10.09	28	27.7484	6
1841.T20685	21	23.4255	6
2024.visit2.MNIH60N.BFC10B.O	20	33.4043	6
1841.T20643	20	19.7649	6
10317	35	39.6382	6
1841.T20069	18	19.7995	6
10317	35	52.3087	6
1841.T20598	21	24.4008	6
1841.T20948	30	26.8801	6
2010.17	22	23.7268	6
1841.T20467	18	21.4654	6
10317	72	47.2703	6
1841.T20892	20	19.894	6
2024.visit5.MNIH49N.BFL106.O	22	32.0278	6
1774.66Oral24.10.09	29	27.6396	6
1841.T20749	21	29.2868	6
1841.T20898	21	19.5234	6
1841.T20899	20	18.7915	6
2024.birth.MNIH60N.BFF117.O	20	22.7844	6
1774.221.Oral.Puer	35	28.9692	6
1841.T20589	21	26.0862	6
2024.visit3.MNIH49N.BFD103.O	22	20.9583	6
1841.T20674	20	18.1206	6
2010.28	23	29.1078	6
1841.T20477	18	22.3735	6
10317	48	49.8291	6
10317	44	58.6872	6
1841.T20309	21	23.4163	6
10317	51	25.5644	6
1841.T20905	22	19.1092	6
10317	30	46.8752	6
1841.T20219	21	18.9584	6
10317	45	42.6595	6
10317	34	32.2236	6
1841.T20279	21	22.2879	6
10317	21	20.1207	6
2010.17	22	25.5185	6
10317	63	42.6747	6
10317	21	27.8722	6
1841.T20640	20	25.5269	6
1841.T20726	21	20.7127	6
10317	42	38.8898	6
10317	69	38.3209	6
10317	51	42.2518	6
2024.visit4.MNIH16UP.BFE10D.O	18	19.5238	6
1841.T20882	20	23.2432	6
1841.T21191	30	25.8912	6
10317	69	56.8919	6
1841.T20809	21	25.1175	6
1841.T20801	20	19.9633	6
1841.T21159	21	22.1975	6
1841.T20244	22	20.6439	6
1774.463.Oral.Puer	30	28.8428	6
10317	62	51.4452	6
10317	66	38.5104	6
10317	21	43.7977	6
2010.17	22	22.8909	6
1841.T20658	21	22.3164	6
1841.T20659	20	29.2422	6
1841.T20654	21	19.9492	6
2010.16	22	25.655	6
10317	50	49.0195	6
1841.T20802	20	20.7568	6
1841.T20765b	21	22.2964	6
1841.T20818	20	27.352	6
10317	69	30.8773	6
2024.birth.MNIH82NP.BFF10I.O	18	23.2852	6
1841.T20716	21	21.191	6
10317	69	57.705	6
1774.309.Oral.Puer	50	41.6355	6
2024.visit1.MNIH49N.BFB10A.O	22	31.6147	6
10317	29	28.7764	6
1841.T20534	20	23.895	6
1841.T20536	21	22.3855	6
1841.T20539	21	21.0284	6
10317	23	35.7178	6
10317	34	52.6713	6
1841.T20527	20	22.6963	6
1841.T20860	20	21.0779	6
1841.T21275	30	25.5489	6
10317	24	32.9952	6
1841.T21386	21	20.8813	6
1841.T21103	30	23.8686	6
10317	37	58.6051	6
2024.visit4.MNIH60N.BFE114.O	20	27.4438	6
1841.T20638	20	20.3474	6
10317	46	47.8529	6
1841.T21241	22	22.9446	6
2024.visit2.MNIH82NP.BFC105.O	18	27.8539	6
2024.visit5.MNIH16UP.BFL10I.O	18	22.7847	6
10317	65	43.4135	6
1841.T21121	55	22.0829	7
1774.L574.Oral.Puer	22	36.7012	7
10317	61	58.2239	7
10317	68	35.6328	7
1841.T20873	36	28.3975	7
2010.2	32	31.2111	7
1841.T20733	36	23.4153	7
2010.18	32	33.6657	7
1841.T20512	21	20.7045	7
10317	65	39.6799	7
1841.T20064	22	22.1595	7
2024.birth.MNIH31U.BFF10D.O	23	27.4309	7
2024.visit4.MNIH31U.BFE10X.O	23	21.9461	7
1841.T20841	36	24.7412	7
10317	67	45.2064	7
10317	52	24.5162	7
10317	69	58.257	7
2024.final.MNIH54N.BFG107.O	28	23.9419	7
1841.T20891	21	27.5736	7
10317	22	27.8492	7
2024.visit3.MNIH02UP.BFD100.O	19	24.0363	7
1841.T20508	22	30.1669	7
1841.T20501	21	19.8426	7
1841.T20507	21	18.9574	7
2024.visit3.MNIH59N.BFD10A.O	20	31.6969	7
2024.final.MNIH96NP.BFG11H.O	22	36.3451	7
10317	53	50.885	7
2024.visit2.MNIH02UP.BFC10P.O	19	20.6559	7
1841.T20297	55	21.744	7
2024.visit5.MNIH97NP.BFL10H.O	28	25.2757	7
1841.T20347	55	22.135	7
10317	83	54.2994	7
2024.visit4.MNIH54N.BFE103.O	28	26.0307	7
1841.T20822	21	20.5008	7
10317	69	67.409	7
2010.18	32	31.4117	7
2024.visit1.MNIH45N.BFB105.O	19	36.2257	7
1841.T20579	21	21.3665	7
1841.T20407	19	20.0765	7
10317	59	60.3034	7
2024.final.MNIH31U.BFG10G.O	23	21.217	7
2024.visit4.MNIH83NP.BFE10J.O	24	23.6157	7
10052.MG.O49	19	43.8821	7
1774.8Oral22.10.09	24	21.3821	7
2024.visit1.MNIH59N.BFB10N.O	20	29.7712	7
1841.T20373	55	20.2361	7
1841.T21071	22	28.0611	7
1841.T20746	20	24.996	7
10317	49	43.7531	7
10317	41	43.5696	7
10317	70	30.4038	7
1841.T21565	20	22.1855	7
2010.2	32	27.061	7
10317	62	33.5479	7
1841.T20414	19	19.254	7
10317	51	71.8869	7
10317	60	42.491	7
10317	27	34.2242	7
10317	53	38.0927	7
2024.birth.MNIH41N.BFF10T.O	24	29.7597	7
2024.visit2.MNIH97NP.BFC11B.O	28	24.953	7
10317	37	48.6226	7
10317	72	29.4215	7
10317	22	24.4472	7
10317	32	40.4347	7
2024.visit3.MNIH45N.BFD10C.O	19	25.9379	7
1841.T20364	55	20.9663	7
1841.T20314	55	22.407	7
10317	69	57.9549	7
2024.visit2.MNIH31U.BFC111.O	23	19.1393	7
10317	62	31.5852	7
2024.visit1.MNIH02UP.BFB10D.O	19	29.0459	7
1841.T20556	36	23.5478	7
1841.T20259	55	21.2794	7
2024.final.MNIH83NP.BFG10T.O	24	26.76	7
1841.T20767	21	19.5225	7
2024.birth.MNIH96NP.BFF10Q.O	22	23.8588	7
2024.visit3.MNIH96NP.BFD115.O	22	35.0455	7
2024.visit2.MNIH41N.BFC10U.O	24	21.6602	7
10317	52	38.6626	7
1841.T21590	36	22.4379	7
1841.T20313	55	24.0581	7
10317	37	49.3888	7
2010.21	32	32.7139	7
1841.T20547	36	24.039	7
1841.T20434	19	19.8896	7
1841.T20537	21	19.3155	7
2024.visit5.MNIH59N.BFL108.O	20	31.0963	7
2024.visit4.MNIH02UP.BFE106.O	19	23.6159	7
2024.visit3.MNIH41N.BFD106.O	24	24.9733	7
1841.T20304	55	22.3503	7
2024.final.MNIH45N.BFG100.O	19	28.9705	7
10317	20	34.1998	7
1841.T20787	21	26.0383	7
10317	63	49.4391	7
1774.67Oral24.10.09	19	27.289	7
10317	61	40.8773	7
10317	61	45.0085	7
10052.MG.O7	50	28.8407	7
10052.MG.O5	20	31.9958	7
2010.19	32	34.5486	7
10317	21	15.8413	7
1841.T20444	19	23.5447	7
10317	21	19.7204	7
10052.MG.O13	48	45.7049	7
2024.visit5.MNIH41N.BFL100.O	24	29.712	7
1841.T20647	21	24.7588	7
10317	35	44.5491	7
10317	46	36.5334	7
10317	58	34.2916	7
10317	33	36.0717	7
2024.visit5.MNIH83NP.BFL10Z.O	24	24.6697	7
10317	22	31.3451	7
1841.T20454	19	23.9514	7
10317	57	56.3708	7
1841.T20768	22	28.0972	7
10317	65	47.9043	7
2024.final.MNIH41N.BFG10X.O	24	26.4769	7
2024.final.MNIH59N.BFG10K.O	20	21.5349	7
2024.visit5.MNIH31U.BFL10W.O	23	27.9078	7
1841.T21406	22	25.4843	7
1841.T20681	36	28.6211	7
1841.T20687	20	20.5692	7
2024.visit4.MNIH41N.BFE101.O	24	28.6506	7
1841.T21531	22	21.8048	7
10317	35	41.4864	7
10317	63	38.437	7
1841.T20646	21	23.9789	7
10317	51	54.0611	7
1841.T20597	20	22.2055	7
2024.visit2.MNIH83NP.BFC106.O	24	24.8208	7
10317	21	35.3441	7
10317	55	41.4482	7
2024.visit5.MNIH02UP.BFL103.O	19	24.3262	7
1841.T20829	20	23.3621	7
1841.T21088	22	22.2175	7
1841.T20896	21	28.8632	7
1841.T20893	21	20.162	7
1841.T20238	55	21.751	7
1841.T20725	20	21.0971	7
2024.visit1.MNIH97NP.BFB11J.O	28	22.9548	7
1841.T20729	36	22.1803	7
1841.T20686	22	26.2839	7
2024.final.MNIH97NP.BFG10R.O	28	21.5796	7
1841.T21436	22	26.668	7
1841.T21207	55	20.4953	7
1841.T20697	20	21.6507	7
1841.T20728	22	26.8383	7
1841.T20438	19	19.6533	7
1841.T20678	21	19.2317	7
2024.visit1.MNIH96NP.BFB11K.O	22	29.3176	7
1841.T20478	19	21.4912	7
2010.16	28	28.6957	7
1841.T20587	22	32.7307	7
2024.visit1.MNIH83NP.BFB111.O	24	21.7139	7
10317	32	35.9519	7
2024.visit2.MNIH96NP.BFC11M.O	22	28.6011	7
2024.visit2.MNIH45N.BFC10X.O	19	25.2469	7
1841.T21423	19	27.0823	7
10317	27	64.5889	7
10317	25	51.4292	7
10317	45	48.3083	7
10317	21	29.3977	7
1774.397.Oral.Puer	57	27.9266	7
2024.birth.MNIH54N.BFF103.O	28	19.2514	7
2024.visit5.MNIH96NP.BFL10S.O	22	29.7386	7
2024.visit3.MNIH83NP.BFD11C.O	24	21.7989	7
2024.visit4.MNIH59N.BFE105.O	20	29.7571	7
2024.visit2.MNIH54N.BFC10R.O	28	21.9012	7
1841.T21197	55	22.1029	7
10317	62	40.146	7
1841.T21455	22	22.7907	7
2024.birth.MNIH97NP.BFF10L.O	28	22.4147	7
10317	66	35.764	7
1841.T20079	22	22.6629	7
1841.T20803	22	31.8182	7
10317	21	28.2414	7
1841.T20656	21	24.3939	7
10317	29	38.4107	7
2024.visit2.MNIH59N.BFC107.O	20	38.3925	7
10317	37	54.9067	7
10317	37	55.3856	7
1841.T20814	22	28.6768	7
1841.T20529	20	21.4969	7
1841.T21392	55	18.8436	7
10317	79	43.6315	7
2024.visit3.MNIH54N.BFD101.O	28	35.4383	7
1841.T20719	21	23.7481	7
1841.T20717	21	23.5239	7
1841.T20625	22	27.2989	7
1841.T20624	36	20.8942	7
2010.17	28	30.7334	7
2010.19	23	32.1698	7
10052.MG.O14	47	40.2933	7
1841.T20533	21	26.794	7
1841.T20532	22	28.7068	7
10317	53	57.0026	7
10317	48	28.1023	7
2024.visit1.MNIH54N.BFB10H.O	28	19.6024	7
2024.final.MNIH59N.BFG10K.infant.O	20	35.5452	7
1841.T20447	19	22.8798	7
1841.T20823	22	29.8192	7
1841.T20599	36	20.2774	7
10317	21	31.1252	7
2024.birth.MNIH83NP.BFF111.O	24	25.3233	7
1841.T21492	22	22.4726	7
1841.T21494	22	24.7247	7
10317	37	51.5947	7
1841.T20634	20	23.71	7
2024.birth.MNIH02UP.BFF10F.O	19	21.8406	7
2010.19	23	28.8734	7
1841.T20528	20	33.3224	7
10317	42	45.2829	8
1841.T20835	20	28.0404	8
1841.T20837	23	19.8674	8
1841.T20838	20	28.3041	8
1841.T21019	23	23.9734	8
1841.T21013	27	25.7079	8
2024.visit4.MNIH55N.BFE111.O	34	20.9659	8
2010.24	23	27.9343	8
2010.24	23	26.1718	8
10317	37	44.2807	8
10317	68	61.4135	8
1841.T21482	20	25.5275	8
1841.T21486	23	24.3505	8
1841.T21484	23	21.7451	8
1841.T20738	23	22.3328	8
1774.359.Oral.Puer	18	32.1571	8
10317	37	45.0304	8
1841.T21432	23	21.7312	8
10317	60	42.7028	8
1841.T21438	27	25.9446	8
2024.visit4.MNIH43N.BFE10V.O	29	25.2238	8
10317	60	61.1457	8
1841.T21003	20	22.5343	8
1841.T20938	21	22.1282	8
1841.T20700	23	31.8923	8
2024.visit1.MNIH58N.BFB10M.O	18	24.5533	8
1841.T21036	27	23.0468	8
2024.visit4.MNIH20UP.BFE100.O	20	24.7351	8
10317	37	39.7612	8
10317	37	47.1656	8
10317	37	42.8259	8
1841.T21105	32	22.7953	8
1841.T21245	33	25.551	8
10317	67	63.3712	8
2010.23	23	27.5799	8
1841.T20756	23	20.4789	8
10317	53	34.5269	8
10317	38	43.714	8
10317	20	29.2137	8
10317	60	59.1339	8
10317	60	70.5629	8
1841.T20887	20	27.789	8
1841.T21111	33	29.2272	8
1841.T21112	32	23.0021	8
1841.T21072	20	26.1439	8
10317	53	51.1601	8
10317	28	33.076	8
10317	24	60.73	8
10317	60	59.9284	8
10317	47	39.5367	8
10317	54	47.2205	8
1841.T21168	33	25.4391	8
1841.T21163	32	26.0474	8
10317	36	30.8959	8
10317	40	38.1532	8
2010.18	34	26.1505	8
1841.T20555	23	24.4646	8
10317	32	28.9474	8
10317	47	66.8482	8
2024.birth.MNIH95NP.BFF10H.O	26	26.3749	8
1841.T20519	20	27.1423	8
10317	65	45.452	8
1841.T20885	23	26.6137	8
1841.T21175	32	29.8689	8
1841.T21172	33	21.4195	8
1841.T21171	33	26.5434	8
2024.visit3.MNIH55N.BFD107.O	34	23.4853	8
2010.22	23	31.416	8
2024.birth.MNIH43N.BFF105.O	29	18.8891	8
2010.18	34	22.7756	8
1841.T20439	27	18.0415	8
10317	37	40.8194	8
1841.T21202	32	25.7411	8
10317	20	30.187	8
10317	21	33.8841	8
10317	26	28.5284	8
10317	27	63.5445	8
10317	45	53.8673	8
1841.T20442	27	29.367	8
10317	67	38.1069	8
2024.final.MNIH58N.BFG101.O	18	21.9892	8
10317	53	53.9122	8
2024.visit1.MNIH95NP.BFB114.O	26	27.9795	8
2024.visit1.MNIH43N.BFB102.O	29	27.0255	8
10317	35	41.5138	8
1841.T21418	23	24.6463	8
1841.T20062	23	23.5297	8
1841.T21480	27	29.3547	8
10317	47	55.6213	8
10317	21	21.7056	8
10317	21	38.6788	8
1841.T20457	27	24.7404	8
1841.T20452	27	20.7687	8
1841.T21091	27	27.6228	8
10317	55	60.5184	8
10317	42	49.0767	8
2010.22	23	27.757	8
1841.T21451	20	24.892	8
2024.visit2.MNIH20UP.BFC10Y.O	20	25.724	8
1841.T20683	20	26.1809	8
1841.T20684	20	26.1216	8
10317	28	53.9723	8
10317	46	47.6933	8
10317	63	40.8276	8
1841.T20593	20	24.8436	8
10317	77	62.5479	8
1841.T20469	27	19.862	8
10317	50	42.2194	8
1841.T21081	27	24.1906	8
10317	36	29.0793	8
10317	67	37.3579	8
10317	62	52.7174	8
1841.T20691	23	22.455	8
1841.T21230	32	23.6882	8
1841.T21425	20	19.0763	8
1841.T20583	23	23.1377	8
10317	46	55.2244	8
10317	63	56.8217	8
1841.T21429	20	24.3156	8
1841.T20470	27	21.1912	8
2024.visit1.MNIH20UP.BFB104.O	20	29.548	8
1774.298.Oral.Puer	56	26.204	8
1841.T21188	33	31.6435	8
1841.T21182	33	35.505	8
1841.T21181	33	26.7009	8
1841.T21180	33	22.1345	8
1841.T20902	33	31.9625	8
1841.T21055	23	22.8959	8
10317	25	40.689	8
1841.T20592	23	25.3648	8
10317	53	53.3043	8
2024.birth.MNIH55N.BFF109.O	34	26.566	8
10317	37	32.2092	8
10317	22	54.4919	8
2024.visit3.MNIH58N.BFD10F.O	18	26.4692	8
10317	74	54.0276	8
2024.visit1.MNIH55N.BFB10I.O	34	24.8042	8
10317	21	36.6614	8
1774.L501.Oral.Puer	22	33.8381	8
1841.T20983	32	28.0674	8
1841.T20480	27	25.0944	8
10317	71	57.4061	8
2024.visit2.MNIH43N.BFC10T.O	29	27.5049	8
10317	49	32.52	8
1841.T20800	20	27.9154	8
1841.T21045	20	23.8437	8
1841.T20074	27	32.9945	8
2010.23	23	25.9186	8
10317	35	40.0302	8
1841.T21298	33	28.0463	8
1774.276.Oral.Puer	41	38.7456	8
10317	44	38.3236	8
1774.441.Oral.Puer	40	36.5635	8
10052.MG.O25	35	34.9151	8
2024.visit2.MNIH55N.BFC10S.O	34	24.8813	8
10317	47	41.2879	8
10317	68	44.1556	8
10317	63	55.0276	8
2024.final.MNIH55N.BFG10D.O	34	20.8206	8
1841.T20257	21	21.1491	8
1841.T21457	23	25.3616	8
1841.T21452	20	20.0352	8
1841.T21441	20	22.8894	8
1841.T21449	23	25.3735	8
1841.T21131	33	23.1103	8
2024.visit3.MNIH43N.BFD10B.O	29	26.2316	8
2024.visit5.MNIH55N.BFL109.O	34	23.6311	8
1841.T20718	20	24.177	8
10317	36	48.038	8
2024.visit2.MNIH58N.BFC100.O	18	23.8734	8
10317	37	29.0423	8
2024.final.MNIH20UP.BFG106.O	20	23.7229	8
1841.T20446	27	22.5958	8
10317	21	35.7318	8
1841.T21068	23	22.0545	8
1841.T21063	27	22.9592	8
1841.T21472	27	44.5146	8
1841.T21471	27	23.2941	8
2024.visit4.MNIH58N.BFE113.O	18	17.6064	8
1841.T21490	27	28.5238	8
1841.T20636	20	26.7859	8
550.L6S136.s.6.sequence	32.54	35.1628	9
550.L6S208.s.6.sequence	32.75	43.4008	9
550.L6S86.s.6.sequence	32.39	41.5184	9
550.L6S25.s.6.sequence	32.2	41.0018	9
550.L5S265.s.5.sequence	32.02	35.508	9
550.L5S276.s.5.sequence	32.07	34.9138	9
1841.T20831	21	19.3874	9
10317	56	41.9193	9
550.L6S132.s.6.sequence	32.53	33.4743	9
2024.visit5.MNIH88NP.BFL10E.O	27	19.9438	9
550.L6S169.s.6.sequence	32.64	37.3048	9
550.L6S84.s.6.sequence	32.38	33.2795	9
1841.T21128	22	29.5202	9
1841.T21469	23	20.7401	9
550.L6S303.s.6.sequence	33.02	35.608	9
550.L6S74.s.6.sequence	32.35	32.6038	9
550.L6S180.s.6.sequence	32.67	37.2953	9
550.L6S51.s.6.sequence	32.29	37.2058	9
550.L6S91.s.6.sequence	32.41	37.5441	9
550.L6S36.s.6.sequence	32.25	33.7274	9
10317	26	41.1879	9
550.L5S277.s.5.sequence	32.08	32.0506	9
550.L6S143.s.6.sequence	32.56	32.8538	9
1841.T21264	22	25.221	9
550.L6S276.s.6.sequence	32.95	31.4243	9
550.L6S162.s.6.sequence	32.62	33.9873	9
550.L6S280.s.6.sequence	32.96	35.178	9
550.L6S9.s.6.sequence	32.15	34.1943	9
550.L6S22.s.6.sequence	32.19	35.962	9
1841.T21483	23	19.8489	9
550.L6S281.s.6.sequence	32.96	41.868	9
550.L6S284.s.6.sequence	32.97	35.8869	9
550.L6S109.s.6.sequence	32.46	30.2798	9
550.L6S140.s.6.sequence	32.55	41.3655	9
550.L6S64.s.6.sequence	32.33	35.1558	9
550.L6S2.s.6.sequence	32.12	34.2927	9
550.L6S322.s.6.sequence	33.14	29.7622	9
550.L6S54.s.6.sequence	32.3	42.1095	9
10317	58	58.0538	9
10317	29	52.211	9
10317	29	24.7344	9
10317	25	48.2958	9
550.L6S112.s.6.sequence	32.47	35.8038	9
550.L5S240.s.5.sequence	31.95	32.7457	9
550.L6S171.s.6.sequence	32.64	39.8881	9
550.L6S236.s.6.sequence	32.83	32.9569	9
550.L6S110.s.6.sequence	32.46	35.6157	9
550.L6S306.s.6.sequence	33.03	30.6169	9
550.L6S321.s.6.sequence	33.09	36.1231	9
550.L6S323.s.6.sequence	33.14	34.564	9
550.L6S199.s.6.sequence	32.72	34.9971	9
550.L6S183.s.6.sequence	32.68	37.0741	9
2010.21	22	29.5701	9
10317	65	58.0577	9
550.L6S7.s.6.sequence	32.13	35.5861	9
550.L6S224.s.6.sequence	32.8	36.9369	9
550.L6S182.s.6.sequence	32.67	43.943	9
550.L6S160.s.6.sequence	32.61	33.1541	9
550.L6S262.s.6.sequence	32.9	34.7754	9
550.L6S240.s.6.sequence	32.84	31.4529	9
550.L6S260.s.6.sequence	32.9	32.9797	9
550.L6S273.s.6.sequence	32.94	51.5878	9
1841.T20611	21	19.548	9
550.L6S209.s.6.sequence	32.75	34.8027	9
550.L6S17.s.6.sequence	32.18	37.7868	9
550.L6S35.s.6.sequence	32.24	36.2112	9
550.L6S6.s.6.sequence	32.13	34.5838	9
550.L6S228.s.6.sequence	32.81	34.4124	9
550.L6S21.s.6.sequence	32.19	39.7477	9
550.L5S280.s.5.sequence	32.09	35.4443	9
550.L6S229.s.6.sequence	32.81	37.1143	9
10317	47	37.4169	9
550.L6S215.s.6.sequence	32.77	36.9129	9
1841.T21069	23	29.7455	9
550.L6S297.s.6.sequence	33	34.2809	9
550.L6S174.s.6.sequence	32.65	39.848	9
1841.T21030	23	18.9613	9
550.L6S257.s.6.sequence	32.89	33.4115	9
550.L6S78.s.6.sequence	32.37	38.4547	9
550.L5S278.s.5.sequence	32.08	34.2653	9
1841.T20290	22	26.5093	9
550.L6S293.s.6.sequence	32.99	35.7829	9
550.L6S103.s.6.sequence	32.44	37.74	9
550.L5S234.s.5.sequence	31.94	30.6448	9
2010.29	24	25.0904	9
550.L5S235.s.5.sequence	31.94	29.9411	9
550.L6S189.s.6.sequence	32.7	39.8665	9
550.L5S243.s.5.sequence	31.96	31.1526	9
550.L6S63.s.6.sequence	32.32	36.6333	9
10317	62	41.6188	9
550.L5S237.s.5.sequence	31.95	31.4522	9
550.L6S177.s.6.sequence	32.66	36.0998	9
550.L6S102.s.6.sequence	32.44	32.5132	9
550.L6S211.s.6.sequence	32.76	33.9241	9
550.L6S163.s.6.sequence	32.62	38.768	9
1841.T20757	21	34.786	9
1774.524.Oral.Puer	20	35.7618	9
10317	36	47.4206	9
550.L6S298.s.6.sequence	33.01	32.8587	9
550.L6S246.s.6.sequence	32.86	34.0605	9
550.L6S153.s.6.sequence	32.59	38.8455	9
550.L5S273.s.5.sequence	32.07	31.2993	9
550.L6S58.s.6.sequence	32.31	37.6435	9
550.L5S260.s.5.sequence	32.01	34.7203	9
1841.T20825	21	23.2622	9
550.L6S24.s.6.sequence	32.2	36.6315	9
550.L6S220.s.6.sequence	32.78	34.9957	9
10317	27	35.7471	9
550.L6S251.s.6.sequence	32.87	34.2096	9
550.L6S312.s.6.sequence	33.05	35.0993	9
550.L6S39.s.6.sequence	32.25	39.8816	9
550.L5S284.s.5.sequence	32.1	34.7669	9
550.L6S300.s.6.sequence	33.01	29.4926	9
10317	74	44.3993	9
2024.birth.MNIH88NP.BFF110.O	27	22.2301	9
10317	29	45.9887	9
1841.T20974	22	24.1608	9
550.L6S221.s.6.sequence	32.79	34.1717	9
550.L6S161.s.6.sequence	32.62	33.7761	9
550.L6S277.s.6.sequence	32.95	32.07	9
550.L6S213.s.6.sequence	32.76	34.5695	9
[truncated: 551 more rows]

## Sheet: 16S_oral_single
sample_id	true_age	predicted_age	fold
10317	55	37.4299	1
1841.T21019	23	23.1672	1
1841.T21013	27	24.7298	1
2202.Saliva249	26	31.9253	1
2024.final.MNIH94NP.BFG105.O	21	21.598	1
1841.T20731	20	31.6657	1
10317	29	35.4738	1
10317	43	39.3577	1
1774.485.Oral.Puer	23	41.251	1
2024.visit1.MNIH84NP.BFB112.O	22	25.9041	1
1841.T20614	22	30.1156	1
10317	22	27.6855	1
1841.T20504	20	20.1783	1
10317	41	47.006	1
1841.T20346	22	24.2808	1
10317	52	62.1861	1
1841.T21109	21	21.554	1
10317	60	61.5455	1
10317	32	33.0965	1
2010.29	24	34.8123	1
10052.MG.O12	45	30.2502	1
10317	59	40.1046	1
10317	64	61.5814	1
2024.visit5.MNIH63O.BFL10L.O	32	22.8201	1
10317	54	55.1324	1
2024.visit3.MNIH39U.BFD10J.O	39	20.9887	1
1841.T20252	21	19.7649	1
1774.L562.Oral.Puer	21	23.1915	1
2010.22	22	25.9582	1
10317	32	52.8827	1
10317	42	49.7286	1
10317	33	36.9455	1
10317	58	59.0968	1
10317	32	44.1231	1
10317	52	54.8907	1
10317	20	25.212	1
10317	39	45.0329	1
10317	26	33.98	1
1841.T20439	27	21.6696	1
10317	42	51.9988	1
10317	41	64.5596	1
10317	21	39.4315	1
10317	20	34.4335	1
10317	63	67.252	1
10317	61	49.7348	1
10317	35	58.2167	1
10317	61	66.4006	1
10317	35	50.3799	1
10317	38	47.4457	1
10317	58	24.4567	1
10317	21	32.4226	1
10317	48	59.4108	1
10317	72	59.1506	1
10317	39	44.8926	1
10317	55	54.9998	1
10317	55	45.4903	1
10317	36	34.0594	1
10317	23	48.4428	1
10317	48	53.0782	1
10317	38	22.7508	1
10317	25	57.5734	1
10317	18	43.3959	1
10317	68	43.6807	1
10317	27	62.9995	1
10317	22	57.6311	1
10317	25	29.3905	1
10317	62	41.1799	1
10317	35	50.4699	1
10317	44	43.36	1
1774.474.Oral.Puer	25	37.3851	1
10052.MG.O16	45	27.5002	1
10317	54	40.4904	1
10317	50	56.4376	1
550.L5S164.s.5.sequence	33.41	28.5845	2
10317	68	58.5674	2
1841.T20389	21	19.9731	2
2024.final.MNIH51N.BFG10S.O	21	25.3536	2
1841.T21468	22	18.9062	2
1841.T21397	26	34.503	2
10317	60	56.5489	2
1774.359.Oral.Puer	18	41.1135	2
10317	68	50.808	2
10317	60	46.4381	2
10317	67	54.4427	2
2024.visit4.MNIH43N.BFE10V.O	29	31.1828	2
1841.T21000	20	21.0249	2
10317	70	56.2948	2
1774.111.Oral.Puer	34	32.2882	2
2010.17	22	23.6403	2
1841.T20508	22	21.0018	2
2024.visit1.MNIH58N.BFB10M.O	18	27.0621	2
10317	47	56.4971	2
10317	53	37.1372	2
2024.visit5.MNIH97NP.BFL10H.O	28	23.7205	2
1841.T20806	22	20.3625	2
10317	38	46.4744	2
1841.T20407	19	21.7729	2
10317	27	28.4396	2
10317	57	37.9661	2
10317	60	59.2684	2
10317	35	28.4214	2
10317	74	54.0671	2
1841.T21177	30	19.7776	2
10317	53	48.3442	2
10317	41	57.2263	2
10317	82	68.6113	2
10317	53	46.4727	2
10317	19	21.6261	2
10317	65	67.8904	2
10317	59	57.2972	2
10317	54	66.9465	2
10317	29	32.0976	2
1774.7Oral22.10.09	28	32.6301	2
10317	70	54.2848	2
10317	26	30.6913	2
10317	67	55.0911	2
10317	66	38.2001	2
1841.T20060	19	20.3481	2
10317	34	33.3018	2
10317	47	39.3811	2
10317	21	25.3425	2
2024.visit2.MNIH16UP.BFC10F.O	18	25.9788	2
10317	48	47.2383	2
10317	21	27.6717	2
10317	40	63.2526	2
10317	63	50.7147	2
10317	18	47.5092	2
10317	40	41.807	2
10317	60	64.3769	2
10317	32	33.7803	2
10317	56	52.0314	2
10317	60	35.218	2
10317	34	29.7669	2
10317	58	31.4816	2
10317	21	46.4729	2
10317	72	52.8644	2
10317	21	27.0798	2
10317	54	69.8489	2
10317	28	46.0243	2
10317	57	55.2656	2
1774.309.Oral.Puer	50	40.9878	2
10317	23	35.5382	2
10317	18	59.197	2
10317	27	29.492	2
10317	22	56.9562	2
1774.243.Oral.Puer	36	46.03	2
2024.visit5.MNIH60N.BFL112.O	20	27.2601	3
1841.T20762	21	20.6825	3
1841.T20831	21	21.3438	3
10317	35	59.0288	3
1841.T21122	21	20.6213	3
1841.T20774	21	30.0211	3
2010.26	21	33.2417	3
10317	66	40.8111	3
10317	38	28.4862	3
10317	31	56.9523	3
2024.visit2.MNIH86NP.BFC10H.O	25	28.9479	3
1841.T20513	23	22.87	3
10317	25	40.5999	3
1774.48Oral23.10.09	22	23.8442	3
1841.T20064	22	23.3387	3
1841.T21010	21	21.5085	3
2024.visit1.MNIH18UP.BFB110.O	22	27.5808	3
10317	73	46.1174	3
2024.visit2.MNIH99NP.BFC11H.O	26	26.4902	3
1774.381.Oral.Puer	20	43.7765	3
1774.56.Oral.Puer	30	37.9836	3
10317	63	66.3092	3
2010.2	34	29.0892	3
10317	52	22.1729	3
10317	76	54.8231	3
1774.58Oral24.10.09	26	25.3068	3
2024.visit1.MNIH45N.BFB105.O	19	34.5647	3
1841.T20999	20	19.1473	3
10317	51	52.1316	3
10317	53	53.1955	3
10317	47	57.9442	3
10317	36	39.7948	3
1841.T20087	24	21.1305	3
10317	70	66.3654	3
10317	21	44.8282	3
10317	37	54.1037	3
10317	59	38.9109	3
1774.414.Oral.Puer	19	31.5946	3
10317	28	43.9319	3
10317	20	33.9174	3
10317	20	41.5828	3
10317	60	51.1155	3
10052.MG.O7	50	28.5359	3
10052.MG.O4	36	31.538	3
10052.MG.O13	48	31.9637	3
10317	64	57.9531	3
10317	51	52.7333	3
10317	75	44.1609	3
10317	43	26.1138	3
10317	54	42.0531	3
10317	68	39.9109	3
1841.T21133	20	30.738	3
10317	21	35.4052	3
10317	34	34.2138	3
10317	63	66.6464	3
10317	65	45.8921	3
10317	55	37.9109	3
10317	34	45.247	3
10317	77	42.4265	3
10317	65	48.9159	3
10317	47	60.3057	3
1774.221.Oral.Puer	35	29.6156	3
10317	53	46.9775	3
10317	44	33.1065	3
10317	40	44.4852	3
10317	47	62.3325	3
1774.441.Oral.Puer	40	36.9157	3
10317	40	50.6058	3
10317	53	62.1158	3
10317	30	29.7874	3
10317	18	30.1657	3
10317	38	51.3558	3
1841.T20835	20	23.4905	4
10317	68	71.1354	4
1841.T20930	20	20.5736	4
2024.visit1.MNIH56N.BFB10K.O	21	23.9723	4
10317	60	52.965	4
10317	65	58.1188	4
2024.birth.MNIH87NP.BFF10G.O	25	25.6911	4
1841.T20487	18	20.6382	4
1841.T20353	30	23.5246	4
10317	35	39.0082	4
10317	67	56.8525	4
1841.T20938	21	23.2676	4
1841.T20612	20	22.5027	4
10317	58	57.1796	4
2024.visit4.MNIH20UP.BFE100.O	20	23.9648	4
1841.T20341	25	25.0589	4
10317	62	66.6052	4
10317	45	28.0228	4
1841.T20474	18	22.7401	4
10317	39	50.8839	4
10317	37	29.8659	4
10317	32	59.2424	4
10317	60	61.4183	4
10317	23	54.7849	4
2010.16	35	25.5867	4
10317	39	62.9546	4
10317	54	37.6122	4
10317	54	59.3038	4
10317	60	40.5671	4
10317	23	32.0887	4
10317	38	39.9776	4
10317	46	58.7936	4
10317	56	56.082	4
10317	48	45.0616	4
10317	63	27.7602	4
2024.visit2.MNIH47N.BFC10Z.O	28	25.2183	4
10317	21	44.2016	4
1774.67Oral24.10.09	19	22.1688	4
10317	66	57.8061	4
10317	40	44.795	4
10317	27	59.0251	4
10317	35	59.43	4
10317	46	32.9841	4
10317	21	34.8744	4
10317	29	40.4461	4
2024.birth.MNIH64O.BFF10M.O	25	28.4453	4
10317	62	39.7442	4
10317	46	58.4185	4
10317	45	56.482	4
10317	35	28.6036	4
10317	23	55.1042	4
10317	50	36.8372	4
10317	38	23.8643	4
10317	21	43.8165	4
10317	35	55.3668	4
10317	85	55.157	4
10317	37	40.0107	4
10317	26	49.9032	4
1774.L501.Oral.Puer	22	28.0455	4
1841.T20644	23	21.4152	4
10317	21	36.4235	4
10317	60	65.1591	4
10317	64	50.0368	4
10317	63	55.2252	4
10317	53	58.2612	4
10317	33	55.286	4
10317	51	42.6171	4
10317	54	29.303	4
10317	47	53.8876	4
10317	21	27.9118	4
10317	53	52.6908	4
10317	59	43.4203	4
10317	42	33.5092	5
1841.T20839	29	25.632	5
10317	56	52.5847	5
2024.visit5.MNIH88NP.BFL10E.O	27	22.7634	5
1841.T21128	22	23.9872	5
1774.6Oral22.10.09	33	25.2406	5
2024.visit3.MNIH82NP.BFD117.O	18	23.1176	5
1841.T20710	22	22.3902	5
2024.final.MNIH48N.BFG10E.O	30	43.0527	5
1841.T20883	23	20.2924	5
1841.T21482	20	27.8859	5
10317	58	42.2687	5
10317	62	45.7328	5
1774.177.Oral.Puer	50	30.5875	5
2024.birth.MNIH31U.BFF10D.O	23	23.596	5
2010.32	31	28.0582	5
10317	53	31.591	5
10317	60	29.1169	5
10317	21	24.5775	5
10317	37	60.1169	5
10317	60	52.939	5
1841.T20979	20	21.8452	5
10317	84	54.5932	5
1841.T20406	18	23.5696	5
10317	29	38.5868	5
10317	24	61.3244	5
2024.visit3.MNIH81NP.BFD118.O	20	30.4175	5
10317	37	45.3359	5
10317	61	62.4165	5
1841.T20960	20	18.8475	5
10317	24	38.5655	5
2010.27	26	21.3588	5
10317	67	55.8501	5
10317	18	52.0189	5
10317	62	42.2406	5
10317	39	36.8991	5
10317	67	51.8987	5
10317	65	33.7031	5
10317	56	67.355	5
1774.496.Oral.Puer	34	33.0697	5
10317	32	33.5322	5
10317	31	32.4277	5
10317	35	40.0952	5
10317	65	54.4342	5
10317	67	56.5655	5
2024.visit2.MNIH05UP.BFC11A.O	23	27.4102	5
10317	35	48.7173	5
10317	46	37.3653	5
10317	43	48.1891	5
10317	34	34.4077	5
10317	63	51.4687	5
10317	59	53.289	5
10317	72	61.3113	5
10317	28	47.1654	5
10317	27	47.9324	5
10317	44	27.7323	5
1774.298.Oral.Puer	56	32.644	5
10317	51	54.7616	5
10317	21	32.3218	5
10317	50	45.6621	5
10317	30	44.0892	5
10317	21	29.0173	5
10317	29	25.6696	5
10317	51	54.1315	5
1774.463.Oral.Puer	30	32.4654	5
10317	46	58.3305	5
10317	66	58.1356	5
10317	42	71.1704	5
10317	73	52.7564	5
1774.375.Oral.Puer	52	28.2045	5
10317	46	23.8487	5
10317	48	58.4324	5
10317	29	37.1962	5
1841.T20837	23	20.9159	6
1841.T20830	20	22.0863	6
10317	41	60.1909	6
10317	26	51.1747	6
2024.final.MNIH21U.BFG11E.O	20	25.6248	6
10317	57	31.8946	6
1841.T20931	20	22.159	6
10317	29	33.7001	6
10317	55	61.1618	6
2024.visit1.MNIH34U.BFB11N.O	22	26.085	6
10317	60	56.8104	6
1841.T20288	22	20.2647	6
10317	65	48.4841	6
10317	41	37.8923	6
2010.31	31	29.771	6
2024.final.MNIH90NP.BFG117.O	25	21.953	6
10317	31	35.7985	6
1841.T21245	33	28.3833	6
2024.birth.MNIH61O.BFF107.O	36	20.6988	6
2010.13	27	38.683	6
10317	38	43.6394	6
10317	74	60.2099	6
10317	49	43.0383	6
10317	62	51.5635	6
10317	56	57.3478	6
2010.18	34	32.5873	6
10317	63	57.6358	6
10317	47	66.1882	6
10317	59	48.5343	6
1774.518.Oral.Puer	54	50.0926	6
2024.visit3.MNIH05UP.BFD112.O	23	24.8093	6
10317	67	37.7437	6
10317	59	54.3498	6
10317	64	57.6355	6
10317	69	59.9134	6
10317	53	34.4159	6
10317	54	34.2196	6
10317	23	27.8883	6
1841.T20939	23	29.0115	6
1774.155.Oral.Puer	44	33.6535	6
10317	37	42.062	6
10317	22	39.5547	6
10317	32	27.2858	6
1841.T21093	21	25.0345	6
10317	72	40.5106	6
10317	32	38.7151	6
10317	41	33.9248	6
1774.61Oral24.10.09	35	27.7088	6
10317	44	46.978	6
10317	50	29.7302	6
10317	52	39.5397	6
10317	31	53.0751	6
10317	45	40.5049	6
10317	72	64.4842	6
10317	53	49.2945	6
10317	74	57.0941	6
10317	25	43.2812	6
10317	21	32.4869	6
1774.397.Oral.Puer	57	35.2035	6
10317	56	28.9653	6
10317	62	46.3004	6
10317	67	68.0856	6
10317	33	45.9469	6
10317	68	47.5595	6
10317	63	46.0916	6
1774.L514.Oral.Puer	34	36.2078	6
10317	75	38.7313	6
2010.19	23	40.7482	6
10317	38	35.3505	6
10317	75	59.9056	6
10317	66	55.379	6
10317	24	37.8042	6
10317	35	36.8465	6
11052.3.20.13.rk.t	36	27.2609	7
10317	40	33.5572	7
1841.T21121	55	27.8658	7
10317	39	36.0127	7
10317	68	38.1898	7
10317	39	53.1916	7
10317	37	58.5859	7
10317	61	57.3082	7
1841.T21157	37	23.7945	7
1841.T20888	21	20.8696	7
1841.T21250	24	27.4601	7
1841.T20891	21	20.4975	7
2024.visit2.MNIH93NP.BFC117.O	24	24.3202	7
10317	66	55.3995	7
10317	53	43.4653	7
1841.T21105	32	22.8774	7
10317	38	44.1308	7
10317	67	61.2356	7
10317	57	46.4038	7
10317	83	56.3083	7
10317	66	60.5774	7
10317	53	33.3037	7
10317	46	45.4738	7
2024.visit4.MNIH83NP.BFE10J.O	24	23.0535	7
1774.8Oral22.10.09	24	26.887	7
10317	28	26.8981	7
10317	48	46.7379	7
10317	60	64.065	7
2024.visit3.MNIH23U.BFD119.O	25	19.758	7
2024.birth.MNIH41N.BFF10T.O	24	20.879	7
10317	37	59.9074	7
10317	66	56.7695	7
1774.34.Oral.Puer	25	28.2282	7
10317	57	54.1599	7
10317	45	53.8708	7
10317	71	61.0419	7
10317	65	61.3058	7
1774.331.Oral.Puer	45	41.3487	7
10317	49	49.8621	7
10317	56	37.7473	7
2024.visit2.MNIH06UP.BFC11D.O	36	23.0047	7
10317	33	40.6435	7
10317	45	63.0394	7
10317	21	20.5241	7
10317	60	36.8407	7
10317	34	56.086	7
10317	22	37.6497	7
10317	65	55.2219	7
10317	66	30.6451	7
10317	21	33.4273	7
10052.MG.O51	19	46.9207	7
1774.66Oral24.10.09	29	31.3417	7
10317	36	25.5281	7
10317	62	47.0187	7
1841.T20057	22	22.821	7
10317	66	40.1609	7
10317	30	54.6621	7
10317	21	59.9262	7
1841.T20066	19	22.7053	7
10317	21	47.8807	7
1774.254.Oral.Puer	31	45.0888	7
10317	73	41.6507	7
10317	72	56.7062	7
10052.MG.O22	23	47.8859	7
10317	47	58.2185	7
1774.430.Oral.Puer	43	36.2842	7
10317	46	60.0823	7
10317	37	24.6713	7
10317	21	34.3096	7
10317	54	55.2546	7
10317	76	52.3722	7
10317	46	51.0671	7
10317	58	53.1523	8
550.L6S136.s.6.sequence	32.54	26.7884	8
2010.12	34	38.1155	8
1774.L574.Oral.Puer	22	35.8533	8
10317	61	72.8919	8
10317	51	39.6916	8
1841.T20873	36	24.8094	8
2010.2	32	35.6694	8
1841.T21488	23	19.4436	8
10317	51	32.7304	8
10317	35	38.7095	8
1841.T21258	21	22.7922	8
10317	48	35.7966	8
2010.21	22	38.6283	8
10317	52	31.9629	8
2024.visit2.MNIH52N.BFC10N.O	22	27.2775	8
10317	69	57.0678	8
2024.visit3.MNIH59N.BFD10A.O	20	22.0577	8
10317	52	51.9077	8
1841.T21306	21	19.6998	8
1774.524.Oral.Puer	20	31.3245	8
10317	36	55.0117	8
10317	53	45.7111	8
1841.T20996	20	22.8615	8
1774.408.Oral.Puer	63	37.9084	8
1841.T20747	21	22.9909	8
10317	31	30.4551	8
10317	70	35.6578	8
10317	44	36.9933	8
10317	54	53.2929	8
10317	40	37.7844	8
2024.birth.MNIH95NP.BFF10H.O	26	22.86	8
10317	65	31.3057	8
10317	33	41.8692	8
2024.birth.MNIH49N.BFF10C.O	22	22.1706	8
10317	39	27.5845	8
10317	51	54.4193	8
10317	36	62.533	8
10052.MG.O5	20	31.6766	8
10317	21	39.8444	8
10317	59	61.727	8
10317	34	51.5131	8
10317	53	44.6679	8
10317	59	45.8805	8
10317	85	76.1167	8
10317	21	25.5974	8
10317	57	59.4036	8
10317	35	27.9723	8
1774.12.Oral.Puer	24	31.1053	8
10317	21	35.5032	8
1774.26Oral22.10.09	28	26.9464	8
10317	35	44.5462	8
10317	41	35.0636	8
10317	63	50.244	8
10317	37	41.7797	8
10317	28	42.1408	8
10317	60	33.5683	8
10317	46	42.982	8
1841.T21187	21	21.0405	8
10317	21	27.755	8
10317	22	27.2309	8
10317	69	47.7013	8
10317	44	62.9899	8
10317	29	43.2603	8
1774.342.Oral.Puer	45	35.6339	8
10317	37	43.9462	8
10317	36	47.4008	8
10317	61	50.2859	8
10317	21	34.639	8
1774.1.Oral.Puer	37	24.78	8
10317	43	56.6872	8
10317	67	48.6399	8
10317	39	40.5391	9
1841.T21469	23	22.0429	9
2010.24	23	30.7763	9
1841.T21396	19	20.052	9
2010.28	23	35.5008	9
10317	58	55.4338	9
1841.T20512	21	21.9687	9
10317	59	48.2626	9
2024.final.MNIH14UP.BFG10L.O	18	25.6985	9
2024.final.MNIH54N.BFG107.O	28	25.4523	9
1841.T20619	21	20.1269	9
2024.birth.MNIH62O.BFF10K.O	31	30.268	9
2024.final.MNIH50N.BFG10A.O	25	23.356	9
2024.final.MNIH96NP.BFG11H.O	22	40.3817	9
1841.T20203	21	48.587	9
10317	42	54.851	9
10317	69	60.7024	9
10317	67	56.2995	9
1841.T20974	22	21.6456	9
10317	31	31.6739	9
1841.T20569	41	23.2633	9
10317	27	36.09	9
10317	72	40.4504	9
2024.birth.MNIH01UP.BFF10S.O	21	23.618	9
1841.T21421	21	22.0178	9
10317	34	23.2698	9
10317	25	44.9763	9
10317	58	54.3592	9
10317	35	39.2987	9
10317	73	47.994	9
10317	67	55.994	9
10317	25	28.2813	9
10317	34	35.4661	9
10317	28	35.5866	9
10317	46	26.9217	9
1774.23.Oral.Puer	32	35.7379	9
10317	41	48.961	9
10317	73	55.0645	9
10317	40	57.2813	9
10317	44	66.9388	9
10317	33	34.3315	9
10317	21	52.3553	9
10317	22	22.2721	9
10317	59	32.8003	9
10317	42	53.659	9
10317	28	39.4419	9
1774.353.Oral.Puer	47	35.1759	9
10317	23	27.3525	9
10317	59	63.5234	9
10317	63	44.6528	9
2010.16	28	32.2135	9
1774.436.Oral.Puer	20	26.6586	9
10317	36	39.4562	9
10317	63	48.0389	9
10317	19	35.5454	9
10317	71	54.3307	9
10317	42	38.5168	9
10317	36	34.081	9
10317	73	64.698	9
10317	71	37.7828	9
1774.276.Oral.Puer	41	43.0728	9
10317	20	35.3923	9
10317	73	43.8553	9
10052.MG.O25	35	32.3281	9
10317	50	50.6565	9
10317	29	28.9701	9
10317	79	59.9534	9
10317	61	51.1292	9
10317	34	55.8003	9
10317	22	31.5849	9
10317	27	30.2108	9
10317	65	57.7602	9
2024.visit4.MNIH55N.BFE111.O	34	24.6608	10
1841.T21465	20	21.5737	10
1841.T20263	32	20.6453	10
10317	49	63.0386	10
2024.visit4.MNIH37U.BFE10F.O	20	24.6449	10
2010.12	27	32.4001	10
10317	60	67.3007	10
1841.T20515	22	24.309	10
10317	65	59.9314	10
2024.visit4.MNIH92NP.BFE10P.O	31	22.6918	10
2024.visit1.MNIH57N.BFB10L.O	24	24.3113	10
10317	72	60.0715	10
2024.visit3.MNIH02UP.BFD100.O	19	21.9431	10
2024.visit3.MNIH85NP.BFD10T.O	20	23.8641	10
10317	39	38.9496	10
10317	31	26.6613	10
10317	30	31.1143	10
10317	31	50.0483	10
1841.T20757	21	41.695	10
1841.T20753	20	41.8234	10
10317	35	38.0873	10
10317	20	40.5698	10
10317	59	55.6787	10
10317	61	39.4415	10
10317	25	57.7173	10
10317	29	29.8942	10
10052.MG.O49	19	27.7492	10
10317	67	47.0243	10
1841.T20746	20	25.7606	10
10317	27	58.6155	10
10317	60	40.068	10
10317	69	54.7261	10
1841.T20961	22	24.9245	10
10317	22	26.1565	10
10317	41	45.0182	10
10317	36	39.3816	10
10317	69	60.6111	10
10317	40	34.5884	10
10317	30	36.1734	10
10317	20	29.4996	10
10317	25	33.0015	10
1841.T21137	28	20.5484	10
1774.452.Oral.Puer	25	31.8212	10
10317	20	25.2755	10
10317	20	28.7638	10
1841.T20084	21	26.1499	10
10317	39	49.636	10
10317	37	47.4356	10
10317	38	42.7226	10
10317	79	39.0319	10
10317	51	61.5328	10
10317	45	59.7697	10
10317	67	27.8697	10
10317	40	36.2128	10
10317	44	54.1562	10
10317	66	55.5412	10
10317	33	43.1538	10
10317	70	37.5328	10
10317	45	42.2338	10
10317	29	47.5164	10
10317	61	29.1907	10
1774.56Oral23.10.09	23	35.9674	10
10317	50	53.1749	10
10317	69	51.2937	10
10317	67	44.8915	10
10317	59	38.3044	10
10317	63	57.937	10
10317	63	32.3014	10
10317	27	34.2008	10
10317	48	30.3436	10
10317	56	45.7043	10
1774.320.Oral.Puer	45	34.477	10

## Sheet: 16S_stool_single
sample_id	true_age	predicted_age	fold
10317.000001042.27517	57	63.3984	1
10317.000001151.27760	25	38.949	1
10317.000001196.27760	74	51.8224	1
10317.000001331.27517	70	44.9768	1
10317.000001482.27760	27	51.5708	1
10317.000001549.27760	65	62.2771	1
10317.000001568.27517	59	46.6708	1
10317.000001793.27760	42	50.6407	1
10317.000001878.27760	63	42.8433	1
10317.000001919.27517	41	40.1914	1
10317.000002060.27865	18	40.819	1
10317.000002063.27978	73	40.3747	1
10317.000002208.27517	53	63.8619	1
10317.000002325.27270	55	46.5278	1
10317.000002350.27590	57	43.9264	1
10317.000002564.27760	59	53.9909	1
10317.000002589.27517	31	32.8497	1
10317.000002878.27978	39	39.5111	1
10317.000002885.27760	32	37.9927	1
10317.000003098.28973	37	51.7535	1
10317.000003366.27760	28	31.2428	1
10317.000003399.28264	58	40.0013	1
10317.000003730.27590	50	50.1897	1
10317.000003973.27760	69	38.914	1
10317.000004286.27865	32	40.7858	1
10317.000004602.27590	35	21.4297	1
10317.000004735.27517	32	42.3721	1
10317.000004872.27517	44	42.8512	1
10317.000004894.27590	32	44.5731	1
10317.000005716.27978	52	29.0738	1
10317.000005849.27517	54	45.9527	1
10317.000005900.27978	31	40.6948	1
10317.000006047.27590	34	34.9924	1
10317.000006110.27590	42	49.3545	1
10317.000006675.27590	42	47.3986	1
10317.000006766.27978	52	47.2302	1
10317.000006806.27865	36	32.8194	1
10317.000007037.27978	27	29.9143	1
10317.000007157.27865	67	59.6737	1
10317.000007745.27590	54	50.5808	1
10317.000008959A.27517	39	53.7743	1
10317.000009009.27978	41	46.2835	1
10317.000009174.27590	39	43.1955	1
10317.000009402.27590	55	50.8185	1
10317.000009445.27590	39	28.7282	1
10317.000009497.27773	24	48.2641	1
10317.000009608.29130	62	53.4269	1
10317.000009628.27590	55	59.8827	1
10317.000010218.27432	54	52.2732	1
10317.000010252.27773	52	51.0593	1
10317.000010867.27865	52	28.8658	1
10317.000010962.27773	51	61.4075	1
10317.000011015.28973	55	49.7445	1
10317.000011162.29130	38	38.6312	1
10317.000011204.26924	60	60.7048	1
10317.000011275.29130	56	52.9975	1
10317.000011977.26924	53	53.4005	1
10317.000011985.27773	66	43.6793	1
10317.000012155.27773	36	50.9893	1
10317.000012159.26924	62	48.0101	1
10317.000012937.28973	51	41.3226	1
10317.000012983.27773	34	57.3088	1
10317.000013082.29130	75	51.4096	1
10317.000013112.29130	56	55.6984	1
10317.000013254.27739	31	50.8149	1
10317.000013313.26924	61	53.2815	1
10317.000013458.27857	46	48.3593	1
10317.000013652.29130	31	34.7963	1
10317.000013667.29130	62	45.3776	1
10317.000013703.27739	47	50.3226	1
10317.000013829.29130	41	35.8568	1
10317.000014018.29130	35	38.5069	1
10317.000014158.29130	54	68.5317	1
10317.000014187.29130	38	50.2123	1
10317.000014334.29130	29	44.0523	1
10317.000014481.29130	63	50.5122	1
10317.000014564.27406	50	56.4379	1
10317.000014641.29130	65	51.4789	1
10317.000014682.27739	46	46.2418	1
10317.000015040.27849	27	36.3956	1
10317.000015310.28035	36	47.1733	1
10317.000015881.27739	47	50.0392	1
10317.000015922.27432	43	44.1114	1
10317.000016235.27849	24	40.5432	1
10317.000016714.27849	33	42.9107	1
10317.000017090.28649	19	45.4839	1
10317.000017292.27870	50	55.3331	1
10317.000017664.26674	56	45.5334	1
10317.000017666.27432	59	36.2667	1
10317.000018340.27432	41	43.8344	1
10317.000018345.27432	29	38.5446	1
10317.000020057.27432	33	43.0031	1
10317.000020478.27432	70	53.5652	1
10317.000020599.28649	35	44.5471	1
10317.000020641.27270	35	47.2016	1
10317.000021149.27270	48	43.5345	1
10317.000021153.28973	27	52.9685	1
10317.000021323.27432	54	37.1838	1
10317.000022044.28649	41	35.1777	1
10317.000022166.28649	57	50.3831	1
10317.000022173.28649	51	55.8601	1
10317.000022541.27270	37	48.8744	1
10317.000022566.27463	45	37.8525	1
10317.000022676.28973	63	57.7875	1
10317.000022950.28973	31	52.9384	1
10317.000023082.28973	59	45.5402	1
10317.000023088.28973	44	33.2413	1
10317.000023102.28973	59	38.9314	1
10317.000023256.28973	32	40.276	1
10317.000023522.28567	67	53.8605	1
10317.000023614.33035	36	41.6675	1
10317.000023792.28649	43	44.3465	1
10317.000023831.27270	53	49.0087	1
10317.000026021.27270	47	40.6613	1
10317.000026027.28264	59	54.3189	1
10317.000026126.28567	33	43.4847	1
10317.000026136.28649	22	44.9658	1
10317.000026611.28649	59	48.3123	1
10317.000026635.28264	53	39.289	1
10317.000027243.27406	35	49.2851	1
10317.000027313.27270	66	59.6942	1
10317.000027657.28649	59	59.3713	1
10317.000027715.28649	58	53.7132	1
10317.000027752.28649	53	61.7474	1
10317.000027874.27270	58	58.4434	1
10317.000028109.27270	51	54.5451	1
10317.000028176.28264	62	63.077	1
10317.000028260.27270	64	56.5557	1
10317.000028503.28264	53	55.2325	1
10317.000028572.27733	50	40.6154	1
10317.000028692.27270	49	48.786	1
10317.000028866.27406	62	57.4357	1
10317.000029155.28649	51	43.3352	1
10317.000029202.27270	25	50.941	1
10317.000029329.27270	60	58.443	1
10317.000029409.28264	58	60.3343	1
10317.000029425.28264	65	52.6815	1
10317.000029509.27270	30	35.1683	1
10317.000029578.28264	75	62.2043	1
10317.000030000.27270	53	54.5126	1
10317.000030023.28264	40	34.366	1
10317.000030133.28264	52	46.0106	1
10317.000030186.28567	38	56.845	1
10317.000030306.28567	60	54.4109	1
10317.000030311.27270	52	55.5604	1
10317.000030441.28264	47	51.5895	1
10317.000030667.27685	37	40.3535	1
10317.000030732.28567	19	42.6016	1
10317.000030754.28567	51	44.9065	1
10317.000031295.28264	64	62.0897	1
10317.000031363.28264	45	62.6063	1
10317.000031418.28264	37	32.0861	1
10317.000032621.28035	67	57.0884	1
10317.000032640.28035	64	43.7109	1
10317.000032732.27463	55	57.8957	1
10317.000032753.27685	56	42.9342	1
10317.000032893.28264	34	40.183	1
10317.000033027.27406	57	59.5372	1
10317.000033132.27655	49	49.549	1
10317.000033188.27685	34	46.5296	1
10317.000033260.27655	38	51.6728	1
10317.000033559.27463	67	36.5223	1
10317.000033668.27733	41	48.5233	1
10317.000033803.28264	23	47.1592	1
10317.000035277.27463	31	49.0194	1
10317.000035441.27406	33	63.59	1
10317.000035491.27733	34	54.6136	1
10317.000036093.28567	22	21.739	1
10317.000036387.50271	27	34.02	1
10317.000036722.28567	58	48.2868	1
10317.000036943.28567	18	41.7567	1
10317.000037490.28567	51	44.622	1
10317.000037533.28035	34	55.7411	1
10317.000037981.27463	48	51.3489	1
10317.000038010.27406	49	43.1805	1
10317.000038051.27406	63	50.9494	1
10317.000038063.27406	53	58.4321	1
10317.000038146.27406	30	48.7871	1
10317.000038191.27406	34	47.3455	1
10317.000039538.33048	51	52.9008	1
10317.000039547.33048	62	43.5094	1
10317.000039643.33048	60	48.3809	1
10317.000039833.27733	73	51.7622	1
10317.000039924.28035	22	49.1817	1
10317.000039953.27406	32	40.0062	1
10317.000039970.27463	47	42.5478	1
10317.000040372.27406	65	58.9158	1
10317.000040417.27685	61	46.1853	1
10317.000041307.27463	37	49.7888	1
10317.000041664.27463	55	46.3116	1
10317.000041773.27463	45	48.168	1
10317.000042600.27463	67	47.3666	1
10317.000042604.27655	55	51.9938	1
10317.000042730.33038	50	36.5122	1
10317.000042980.27685	19	37.1223	1
10317.000042984.27685	19	26.1118	1
10317.000043131.27463	53	36.6873	1
10317.000043160.27463	29	39.9726	1
10317.000046192.27335	25	28.9519	1
10317.000047210.42561	25	37.2417	1
10317.000047406.27335	47	46.2356	1
10317.000047942.53356	46	37.766	1
10317.000048322.27335	57	56.6869	1
10317.000048333.33038	60	65.5001	1
10317.000050278.27655	56	59.8037	1
10317.000051078.27526	65	47.8394	1
10317.000051266.50482	56	51.9779	1
10317.000052388.27335	51	31.8778	1
10317.000052389.42561	71	49.2485	1
10317.000053409.45595	22	38.965	1
10317.000054113.33038	24	33.2725	1
10317.000058376.42559	47	46.5731	1
10317.000058754.33048	69	32.6062	1
10317.000058781.33038	33	43.7585	1
10317.000058864.33063	36	49.6192	1
10317.000058886.53394	30	54.2011	1
10317.000059960.33038	34	52.5181	1
10317.000060244.48939	70	51.9383	1
10317.000062113.33038	60	66.0238	1
10317.000062129.33038	44	41.2478	1
10317.000063006.33048	49	23.925	1
10317.000063121.33038	53	35.2237	1
10317.000065370.33038	19	35.0258	1
10317.000065656.33048	56	48.3472	1
10317.000065715.33063	64	46.9152	1
10317.000065783.33048	69	46.9826	1
10317.000066517.50482	40	47.4062	1
10317.000066684.33063	55	47.1289	1
10317.000066694.33063	29	43.038	1
10317.000067030.45595	54	49.3892	1
10317.000067469.33169	27	48.5237	1
10317.000067605.33169	31	35.8754	1
10317.000067673.33169	33	39.4347	1
10317.000067681.33169	24	30.5287	1
10317.000067927.33035	39	46.3267	1
10317.000067978.33035	30	39.9856	1
10317.000068149.33169	49	45.3232	1
10317.000068167.33021	24	48.6839	1
10317.000068527.33063	52	34.9304	1
10317.000068655.42559	22	37.3874	1
10317.000069167.33038	25	47.2735	1
10317.000069222.33038	72	45.0554	1
10317.000069312.33038	44	42.5422	1
10317.000069635.33035	26	44.0109	1
10317.000070677.42561	61	52.5454	1
10317.000070694.50482	58	47.7294	1
10317.000070842.42561	36	43.4666	1
10317.000071508.45595	57	49.3297	1
10317.000071514.42566	31	42.7929	1
10317.000071927.33035	25	38.129	1
10317.000071988.50482	46	55.0175	1
10317.000072032.42559	62	34.9819	1
10317.000072198.51582	31	35.5593	1
10317.000072252.33063	29	47.7397	1
10317.000072397.45595	51	49.2874	1
10317.000073921.48939	48	43.1238	1
10317.000074199.45595	41	42.4501	1
10317.000074261.42559	35	47.5174	1
10317.000074433.50482	44	43.3384	1
10317.000074716.42559	51	54.4222	1
10317.000074848.50482	43	57.5327	1
10317.000075881.53394	61	44.2467	1
10317.000076310.48939	49	51.7207	1
10317.000076336.53394	65	59.9526	1
10317.000076741.51582	69	56.5265	1
10317.000078793.48939	40	33.6463	1
10317.000079161.53394	52	35.7619	1
10317.000079399.42566	33	41.4539	1
10317.000082587.42561	46	53.5513	1
10317.000082698.45595	37	45.0574	1
10317.000083011.42561	39	54.375	1
10317.000084335.42561	80	41.9803	1
10317.000084457.42561	46	44.6199	1
10317.000087008.53394	44	52.9504	1
10317.000087090.48939	74	49.2262	1
10317.000089214.45595	67	47.2737	1
10317.000089356.51582	51	30.6381	1
10317.000089673.53394	52	41.3377	1
10317.000090109.51582	28	40.2219	1
10317.000090139.48939	61	38.2413	1
10317.000093106.53394	46	52.773	1
10317.000093576.53394	31	50.7761	1
10317.000094709.53394	49	49.2647	1
G440104099	24	30.5569	1
G440104150	30	29.5893	1
G440104260	68	34.3096	1
G440104343	51	37.0926	1
G440104350	26	43.7236	1
G440104431	47	37.6043	1
G440104454	23	46.0136	1
G440104504	40	28.7397	1
G440104576	44	54.2621	1
G440205028	31	51.1443	1
G440205073	47	51.3418	1
G440205127	62	59.606	1
G440205154	54	48.9359	1
G440205200	32	50.7293	1
G440205335	33	32.1116	1
G440205471	30	44.8482	1
G440205551	47	48.3043	1
G440205658	46	43.9955	1
G440282035	56	44.248	1
G440282085	30	46.0106	1
G440282143	48	52.5128	1
G440282192	51	47.7341	1
G440282239	48	52.8913	1
G440282241	38	52.4176	1
G440282308	59	56.0966	1
G440282362	68	47.9625	1
G440282403	30	52.1671	1
G440282494	54	41.4687	1
G440282497	37	43.6449	1
G440282529	38	50.052	1
G440282596	60	68.6774	1
G440305001	41	52.9473	1
G440305078	29	34.32	1
G440305129	36	39.7375	1
G440305190	59	48.1558	1
G440305242	50	44.2328	1
G440305322	40	36.7132	1
G440305398	35	51.2746	1
G440305458	34	37.9996	1
G440305472	50	40.5389	1
G440305544	43	45.0126	1
G440305581	25	33.1451	1
G440305650	23	41.4846	1
G440305736	42	44.6898	1
G440606298	64	45.4409	1
G440606345	42	40.686	1
G440606385	51	48.0808	1
G440606431	37	34.7018	1
G440606542	59	44.9133	1
G440606560	35	39.4206	1
G440606619	32	48.1937	1
G440883003	30	24.8903	1
G440883070	67	62.756	1
G440883082	29	34.1137	1
G440883120	53	52.047	1
G440883149	26	44.1986	1
G440883177	62	57.6765	1
G440883248	53	66.5918	1
G440883272	49	41.2163	1
G440883343	34	36.5963	1
G440883383	26	41.8841	1
G440883422	41	34.0441	1
G440883455	51	36.1369	1
G440883477	52	50.8265	1
G440883513	75	38.1384	1
G440883554	70	51.1042	1
G440883566	69	68.9891	1
G440981009	59	60.6734	1
G440981017	60	37.3004	1
G440981109	36	47.8138	1
G440981113	71	66.9537	1
G440981262	45	47.047	1
G440981299	66	47.9113	1
G440981309	53	58.8313	1
G440981389	23	52.6522	1
G440981429	50	55.1356	1
G440981468	33	57.5433	1
G441284013	43	48.7828	1
G441284085	63	50.7279	1
G441284130	41	38.8493	1
G441284228	69	58.4605	1
G441284234	32	40.7971	1
G441284286	47	49.2355	1
G441284328	60	69.2145	1
G441284339	62	53.4685	1
G441284417	80	58.4157	1
G441284418	83	58.812	1
G441284618	53	43.2283	1
G441284635	50	59.1407	1
G441284660	53	55.122	1
G441303037	67	45.7186	1
G441303141	65	44.6347	1
G441303195	69	38.199	1
G441303285	47	60.8838	1
G441303286	38	39.2025	1
G441303342	57	42.9805	1
G441303402	37	47.7781	1
G441303463	22	50.7233	1
G441303557	39	39.4979	1
G441303563	34	36.6357	1
G441424048	71	53.1308	1
G441424113	71	50.4354	1
G441424129	66	56.8276	1
G441424247	75	53.8739	1
G441424257	52	52.8686	1
G441424400	61	46.6713	1
G441424442	71	47.4379	1
G441424526	59	40.2965	1
G441424581	63	50.085	1
G441502069	22	41.691	1
G441502097	48	45.9389	1
G441502151	38	54.0625	1
G441502190	42	52.2462	1
G441502225	63	59.5846	1
G441502344	54	40.0632	1
G441502443	50	51.4573	1
G441502521	57	37.6071	1
G441502553	69	52.6303	1
G441802061	52	46.4287	1
G441802081	45	44.9824	1
G441802132	47	66.7861	1
G441802201	27	64.4322	1
G441802209	36	42.7908	1
G441802270	46	58.2064	1
G441802348	63	55.6114	1
G441802360	29	40.148	1
G441802387	30	53.5249	1
G441802430	61	60.2636	1
G441802451	34	37.3123	1
G441802492	35	48.8682	1
G441802519	30	46.7276	1
G441802586	51	38.1995	1
G445224011	43	44.7418	1
G445224025	34	46.9885	1
G445224052	29	40.6615	1
G445224114	74	65.9217	1
G445224167	44	55.797	1
G445224209	47	42.155	1
G445224298	58	41.2291	1
G445224317	39	53.114	1
G445224462	18	43.0099	1
G445224531	64	58.5402	1
G445224551	71	62.5322	1
G445302005	23	50.9293	1
G445302051	49	41.0866	1
G445302063	59	59.878	1
G445302138	52	62.8514	1
G445302163	31	43.5016	1
G445302211	26	60.6736	1
G445302263	31	48.636	1
G445302275	47	39.7179	1
G445302309	67	52.993	1
G445302320	62	56.2276	1
G445302429	66	47.4526	1
G445302432	27	38.3003	1
G445302455	61	34.3643	1
G445302539	57	69.7854	1
G445302585	51	57.5036	1
G445302587	74	61.8939	1
G445302644	65	39.0236	1
G445302653	28	42.7207	1
10317.000001046.27760	63	45.6308	2
10317.000001089.27760	44	38.4736	2
10317.000001116.27760	42	51.4442	2
10317.000001243.27725	70	63.7721	2
10317.000001487.27760	32	43.0264	2
10317.000001513.27978	65	51.8958	2
10317.000001534.27725	48	45.592	2
10317.000001661.27760	40	40.3984	2
10317.000001794.27760	35	57.2679	2
10317.000001929.27773	28	31.3238	2
10317.000001939.27517	30	56.2902	2
10317.000002071.27773	54	47.7402	2
10317.000002100.27978	38	51.4245	2
10317.000002211.27760	69	45.4103	2
10317.000002329.27760	49	35.1048	2
10317.000002403.27517	58	63.1505	2
10317.000002568.27978	39	49.0161	2
10317.000002631.27760	48	40.1239	2
10317.000003002.27517	46	54.6539	2
10317.000003004.27590	44	46.9444	2
10317.000003146.27590	42	52.7699	2
10317.000003287.27760	29	46.3113	2
10317.000003430.27760	37	46.3511	2
10317.000003981.27978	35	38.4037	2
10317.000004139.27760	65	38.3952	2
10317.000004613.27978	62	56.0557	2
10317.000004650.27978	59	58.2725	2
10317.000004736.27517	50	52.8847	2
10317.000004859.27590	72	56.1976	2
10317.000005576.27517	33	37.1486	2
10317.000005655.27517	35	35.6382	2
10317.000005885.27517	40	50.0266	2
10317.000005907.27978	42	45.0499	2
10317.000006135.27978	58	44.7622	2
10317.000006626.27978	55	39.3345	2
10317.000006685.27725	45	37.1617	2
10317.000006795.27725	45	52.0357	2
10317.000006819.27590	36	36.4609	2
10317.000007663.27590	62	57.3072	2
10317.000007668.27590	51	60.1484	2
10317.000007746.27978	36	55.4598	2
10317.000009011.27978	66	40.3001	2
10317.000009097.27590	31	41.6307	2
10317.000009201.27590	60	54.0531	2
10317.000009398.27865	62	59.7238	2
10317.000009532.27978	53	52.1005	2
10317.000009624.27978	50	47.3409	2
10317.000010102.27773	33	41.1888	2
10317.000010184.27773	66	52.3457	2
10317.000010565.27739	34	49.9746	2
10317.000010568.28973	29	53.5199	2
10317.000010885.27865	68	63.1247	2
10317.000011018.26924	46	39.4112	2
10317.000011050.27773	48	54.4606	2
10317.000011191.29130	32	33.4195	2
10317.000011225.27773	52	34.3861	2
10317.000011300.26924	62	50.3042	2
10317.000011990.29130	37	32.8612	2
10317.000011993.26924	58	53.5117	2
10317.000012156.29130	34	51.433	2
10317.000012230.26924	61	38.5579	2
10317.000012988.26924	33	37.142	2
10317.000012993.26924	49	55.767	2
10317.000013146.29130	51	47.3519	2
10317.000013197.28264	36	47.0019	2
10317.000013255.28567	61	50.124	2
10317.000013440.29130	70	57.3299	2
10317.000013446.29130	65	52.5891	2
10317.000013697.27849	26	18.931	2
10317.000013733.27857	43	50.3294	2
10317.000013859.26924	47	51.4156	2
10317.000013984.29130	42	44.0244	2
10317.000013995.29130	36	48.1045	2
10317.000014168.29130	71	55.3741	2
10317.000014198.29130	52	45.0612	2
10317.000014340.29130	39	50.7629	2
10317.000014552.27739	58	37.3767	2
10317.000014568.27739	60	48.085	2
10317.000014687.28649	40	55.0593	2
10317.000014791.27870	39	42.3408	2
10317.000015261.27739	32	35.7664	2
10317.000015825.42561	53	31.655	2
10317.000016166.26674	33	50.0333	2
10317.000016323.27739	80	50.7562	2
10317.000016360.27739	40	48.9328	2
10317.000017085.28649	57	48.5189	2
10317.000017095.28649	52	60.8403	2
10317.000017294.27849	75	43.5361	2
10317.000017668.50271	60	53.2099	2
10317.000017687.28973	50	36.4821	2
10317.000018355.28973	43	43.4124	2
10317.000018380.28973	37	49.8008	2
10317.000020403.27432	43	36.5625	2
10317.000020495.27432	44	46.7219	2
10317.000020647.27432	56	63.0304	2
10317.000020681.27432	41	51.5584	2
10317.000021163.27432	56	41.3849	2
10317.000021260.27432	42	51.8569	2
10317.000022018.28649	62	56.1966	2
10317.000022093.28649	55	52.863	2
10317.000022328.28649	25	44.0267	2
10317.000022343.27432	43	59.1767	2
10317.000022556.28649	76	51.9372	2
10317.000022618.27270	35	31.7308	2
10317.000022670.28649	38	47.4809	2
10317.000022969.28973	49	42.008	2
10317.000023021.28973	71	49.4065	2
10317.000023103.28973	61	31.3273	2
10317.000023114.45595	37	49.8767	2
10317.000023254.28264	68	54.2307	2
10317.000023548.28567	55	39.4668	2
10317.000023615.28567	38	43.2396	2
10317.000023821.42561	58	46.2088	2
10317.000023836.28973	35	43.7257	2
10317.000026037.28649	26	31.414	2
10317.000026081.28973	36	47.1702	2
10317.000026141.28649	61	43.2287	2
10317.000026417.28035	65	63.911	2
10317.000026504.28973	34	49.0988	2
10317.000027193.27270	24	41.8592	2
10317.000027254.27270	72	66.986	2
10317.000027378.27270	66	55.8153	2
10317.000027659.27270	60	29.1534	2
10317.000027731.28649	67	56.1662	2
10317.000027819.28264	60	61.2048	2
10317.000027858.27270	74	59.0794	2
10317.000028129.27270	60	52.3771	2
10317.000028366.28264	39	46.7407	2
10317.000028393.28264	20	31.4085	2
10317.000028513.28035	40	48.8378	2
10317.000028594.27270	27	47.2065	2
10317.000028715.28264	43	43.1415	2
10317.000028908.27270	50	45.0349	2
10317.000029227.27270	55	45.9387	2
10317.000029234.27463	38	43.0959	2
10317.000029304.28264	49	56.4946	2
10317.000029410.28264	56	61.548	2
10317.000029441.28264	65	55.1091	2
10317.000029521.27270	30	36.8117	2
10317.000029630.28264	34	26.5041	2
10317.000030008.27270	47	47.576	2
10317.000030067.28264	51	41.4517	2
10317.000030182.28567	57	49.8145	2
10317.000030244.28264	65	53.8977	2
10317.000030314.27406	32	32.9888	2
10317.000030317.28264	40	42.2004	2
10317.000030591.28035	34	54.0979	2
10317.000030728.27406	33	32.2839	2
10317.000030772.28567	30	32.3771	2
10317.000030993.28264	64	50.9102	2
10317.000031303.28264	53	47.2875	2
10317.000031441.28264	71	51.2966	2
10317.000031460.28264	70	39.4203	2
10317.000032631.27685	41	41.2448	2
10317.000032720.27406	73	60.7369	2
10317.000032796.27685	37	60.6028	2
10317.000032916.27655	62	57.3889	2
10317.000033042.28035	46	49.4	2
10317.000033044.28035	57	47.6339	2
10317.000033139.27406	65	65.1438	2
10317.000033238.33048	50	44.668	2
10317.000033355.27685	59	55.77	2
10317.000033675.28264	65	48.8295	2
10317.000033729.28035	30	27.8368	2
10317.000033800.28264	20	28.1497	2
10317.000035416.28567	46	43.0374	2
10317.000035478.27463	54	45.2135	2
10317.000035492.28567	39	50.8905	2
10317.000036422.28567	25	38.4042	2
10317.000036430.28567	24	18.4524	2
10317.000036849.27406	41	32.2941	2
10317.000036967.27733	24	33.5646	2
10317.000037553.27526	67	51.3049	2
10317.000037576.28567	52	45.2742	2
10317.000037946.27685	27	45.5303	2
10317.000038031.27406	66	53.2881	2
10317.000038037.27685	35	39.7702	2
10317.000038148.27406	47	35.7762	2
10317.000038194.27406	71	58.4201	2
10317.000038245.27406	39	35.8906	2
10317.000039542.33038	56	35.9266	2
10317.000039549.33048	53	42.3955	2
10317.000039661.33038	73	57.6357	2
10317.000039870.27526	47	41.5625	2
10317.000039927A.28035	33	43.7789	2
10317.000039958.27354	23	35.1513	2
10317.000040344.48939	58	49.6665	2
10317.000040357.27354	31	37.428	2
10317.000041323.28035	38	39.9187	2
10317.000041667.33048	26	43.6748	2
10317.000041709.27463	52	60.0211	2
10317.000041780.33063	62	50.7079	2
10317.000042612.27463	68	50.9659	2
10317.000042663.27463	40	50.8915	2
10317.000042734.50271	39	43.7065	2
10317.000042738.27685	37	44.9581	2
10317.000043093.27406	52	54.9832	2
10317.000043164.27406	23	43.5487	2
10317.000044832.27463	61	42.1935	2
10317.000046191.50271	66	35.5418	2
10317.000047215.27335	59	52.3756	2
10317.000047615.48939	59	41.3437	2
10317.000048250.50271	62	68.6275	2
10317.000048364.27655	23	51.8889	2
10317.000049846.27335	35	38.6	2
10317.000050365.47210	24	42.4552	2
10317.000051133.51582	57	59.505	2
10317.000051537.27526	37	47.3041	2
10317.000052402.33038	30	52.1893	2
10317.000054052.33038	57	52.4601	2
10317.000054114.33038	54	46.1119	2
10317.000058363.42566	36	48.1183	2
10317.000058385.42566	34	45.66	2
10317.000058788.33038	73	60.4838	2
10317.000058832.33038	68	55.3551	2
10317.000058901.33038	59	49.0608	2
10317.000059044.33048	68	55.3534	2
10317.000060038.33063	61	52.2081	2
10317.000060250.42559	60	52.3415	2
10317.000062143.33038	57	32.8027	2
10317.000062148.33048	29	33.5186	2
10317.000063222.33063	34	34.531	2
10317.000063306.33063	25	43.3576	2
10317.000065439.51582	66	64.2491	2
10317.000065704.33048	50	54.5522	2
10317.000065774.33048	53	59.3357	2
10317.000066580.33063	39	46.6826	2
10317.000066628.33038	37	45.0613	2
10317.000066676.50482	59	60.8528	2
10317.000066912.33048	50	55.4279	2
10317.000066997.45595	51	36.7559	2
10317.000067485.33169	42	31.0151	2
10317.000067613.33169	23	33.188	2
10317.000067649.33169	47	43.1889	2
10317.000067865.33169	30	30.2427	2
10317.000067910.33169	46	46.7702	2
10317.000068057.33169	27	40.2213	2
10317.000068265.33038	58	48.4145	2
10317.000068311.33038	57	44.6501	2
10317.000068529.33063	20	21.7207	2
10317.000068698.42561	64	46.3764	2
10317.000069038.33063	22	30.8168	2
10317.000069304.33038	74	63.817	2
10317.000069656.50482	67	39.2038	2
10317.000069661.33035	33	48.4651	2
10317.000069871.33063	57	48.6277	2
10317.000070847.42559	28	50.855	2
10317.000071452.50482	58	45.6206	2
10317.000071545.50482	28	40.137	2
10317.000071586.53394	58	58.0207	2
10317.000071936.42561	49	43.2506	2
10317.000072012.33063	58	44.4018	2
10317.000072067.42561	30	42.1612	2
10317.000072256.50482	43	47.949	2
10317.000072405.42561	50	61.3364	2
10317.000072546.33063	69	48.1828	2
10317.000073892.50482	63	49.0131	2
10317.000074226.45595	69	52.5794	2
10317.000074273.42561	34	64.5081	2
10317.000074445.50482	62	50.0909	2
10317.000074674.42566	45	50.949	2
10317.000075900.51582	58	42.9889	2
10317.000075930.53394	37	43.0704	2
10317.000076291.51582	51	42.1478	2
10317.000076468.51582	31	41.2874	2
10317.000078798.42566	43	56.5496	2
10317.000079051.48939	27	30.8923	2
10317.000079444.42561	31	42.7977	2
10317.000079837.45595	47	47.3023	2
10317.000082572.42561	62	27.1894	2
10317.000083119.48939	59	48.5171	2
10317.000083146.48939	58	57.1316	2
10317.000084338.42561	90	55.3453	2
10317.000084616.42561	62	47.568	2
10317.000087033.45595	49	39.984	2
10317.000087130.48939	60	52.3672	2
10317.000087266.48939	24	26.6845	2
10317.000089394.51582	55	44.3448	2
10317.000089505.48939	44	48.8239	2
10317.000090130.48939	39	46.6091	2
10317.000090992.51582	71	56.6965	2
10317.000093098.53394	62	55.1302	2
10317.000096763.53394	37	48.1078	2
G440104063	67	49.0967	2
G440104176	30	56.2908	2
G440104188	33	45.5782	2
G440104288	30	35.7715	2
G440104374	54	18.03	2
G440104379	38	48.5118	2
G440104453	50	51.7531	2
G440104455	37	28.961	2
G440104526	22	41.7182	2
G440104580	44	43.5977	2
G440205045	50	52.2788	2
G440205084	52	47.8971	2
G440205149	52	49.7899	2
G440205174	35	34.5473	2
G440205305	45	31.3775	2
G440205353	51	50.382	2
G440205508	76	38.1106	2
G440205573	37	39.5262	2
G440282025	47	50.2767	2
G440282051	66	52.2134	2
G440282097	61	51.2744	2
G440282128	48	54.8298	2
G440282150	28	35.7892	2
G440282243	82	50.2452	2
G440282252	72	48.028	2
G440282349	28	43.5644	2
G440282385	36	45.3972	2
G440282396	69	59.4598	2
G440282501	84	70.7199	2
G440282503	65	54.993	2
G440282547	41	39.463	2
G440282591	28	62.67	2
G440305056	32	42.7877	2
G440305130	34	29.6855	2
G440305167	37	52.3964	2
G440305233	56	50.4902	2
G440305294	32	37.3266	2
G440305301	78	77.055	2
G440305412	66	37.7155	2
G440305465	53	33.0126	2
G440305479	33	38.7792	2
G440305587	38	29.753	2
G440305621	30	46.2919	2
G440305739	44	45.8094	2
G440606284	24	32.8232	2
G440606308	27	40.8544	2
G440606359	25	41.0404	2
G440606396	35	32.6284	2
G440606449	26	47.1652	2
G440606546	59	53.0912	2
G440606566	31	35.6557	2
G440883007	34	52.0407	2
G440883015	66	62.4121	2
G440883048	62	52.4021	2
G440883126	62	56.103	2
G440883128	54	58.2806	2
G440883174	29	48.3459	2
G440883249	19	40.854	2
G440883282	50	45.1765	2
G440883284	48	60.7206	2
G440883389	49	53.7568	2
G440883415	26	58.356	2
G440883434	87	67.712	2
G440883464	44	42.8148	2
G440883514	65	38.1783	2
G440883526	42	48.0104	2
G440883564	27	44.749	2
G440883590	79	64.9241	2
G440981011	83	74.8856	2
G440981020	47	52.8938	2
G440981186	44	44.7163	2
G440981232	83	64.4316	2
G440981265	58	48.1349	2
G440981324	64	54.6119	2
G440981332	75	57.8152	2
G440981365	54	47.1752	2
G440981440	30	45.5334	2
G440981501	59	57.4207	2
G441284010	32	38.303	2
G441284104	50	42.2242	2
G441284132	42	44.7262	2
G441284241	64	52.0931	2
G441284243	62	43.87	2
G441284279	50	56.7286	2
G441284332	59	40.1786	2
G441284343	72	54.1748	2
G441284423	39	40.6483	2
G441284501	66	60.1791	2
G441284625	52	54.8222	2
G441284651	74	46.2155	2
G441303093	67	52.7633	2
G441303105	23	40.3544	2
G441303147	52	49.8511	2
G441303278	43	48.3201	2
G441303315	40	50.0515	2
G441303332	82	54.4187	2
G441303335	60	49.5206	2
G441303497	44	48.3361	2
G441303501	49	50.4053	2
G441303591	40	51.4937	2
G441303629	52	45.8852	2
G441424085	64	55.1212	2
G441424152	28	48.1419	2
G441424186	49	42.2571	2
G441424228	56	64.0749	2
G441424361	64	50.6512	2
G441424440	25	36.6232	2
G441424474	53	46.0363	2
G441424522	64	66.3323	2
G441502036	53	45.776	2
G441502070	57	55.6631	2
G441502092	54	55.3141	2
G441502158	31	37.2233	2
G441502260	39	42.6855	2
G441502282	42	48.6962	2
G441502351	64	48.8241	2
G441502446	34	52.3598	2
G441502525	52	39.1117	2
G441502566	36	55.0273	2
G441802065	38	54.2755	2
G441802087	42	51.7234	2
G441802163	30	32.6169	2
G441802213	55	53.3467	2
G441802230	52	33.8334	2
G441802262	78	57.8592	2
G441802350	24	46.1277	2
G441802364	34	41.6171	2
G441802392	57	55.9492	2
G441802437	27	40.3807	2
G441802462	27	53.1706	2
G441802516	26	38.8739	2
G441802535	22	36.6757	2
G441802589	60	37.2711	2
G445224012	26	52.7077	2
G445224073	29	56.0888	2
G445224113	40	49.3682	2
G445224144	27	41.1229	2
G445224191	43	43.1504	2
G445224222	31	43.4914	2
G445224308	64	39.7854	2
G445224469	44	47.3628	2
G445224513	29	54.3207	2
G445224546	52	51.5433	2
G445224571	39	49.3366	2
G445302033	48	57.392	2
G445302044	41	32.6548	2
G445302123	54	59.9876	2
G445302141	32	54.2028	2
G445302195	46	32.5133	2
G445302230	59	61.4326	2
G445302285	54	47.656	2
G445302306	70	60.5748	2
G445302344	54	36.9086	2
G445302356	70	57.1077	2
G445302435	33	46.59	2
G445302450	72	59.5408	2
G445302457	58	70.7087	2
G445302527	45	47.5958	2
G445302592	41	53.5948	2
G445302610	57	35.4972	2
10317.000001030.29130	56	52.9274	3
10317.000001155.27760	46	39.9959	3
10317.000001209.27517	40	35.137	3
10317.000001497.29130	38	50.1436	3
10317.000001516.27760	55	55.3437	3
10317.000001551.27760	60	44.3802	3
10317.000001699.27590	31	41.4202	3
10317.000001766.27760	67	59.7488	3
10317.000001897.27865	67	39.7111	3
10317.000001980.27760	29	46.1484	3
10317.000002072.29130	76	44.3775	3
10317.000002171.27590	28	57.1892	3
10317.000002224.33063	36	50.9008	3
10317.000002346.27517	45	59.4123	3
10317.000002450.27978	41	47.6463	3
10317.000002590.27517	33	39.4761	3
10317.000002651.27517	69	35.1455	3
10317.000002851.27517	38	46.8996	3
10317.000002979.27517	35	51.1231	3
10317.000003092.27760	45	51.7002	3
10317.000003365.27760	26	37.4881	3
10317.000003609.28973	25	34.7666	3
10317.000003810.27725	36	37.442	3
10317.000004141.27760	56	41.2762	3
10317.000004611.27590	45	60.5252	3
10317.000004631.27978	44	63.1337	3
10317.000004719.27773	42	60.1683	3
10317.000004890.27517	51	38.0807	3
10317.000005015.27517	39	42.7514	3
10317.000005660.27517	61	39.6626	3
10317.000005912.28567	52	52.1321	3
10317.000005920.27978	54	51.6813	3
10317.000006105.26924	57	48.3622	3
10317.000006635.27978	44	43.5594	3
10317.000006716.27978	43	43.0735	3
10317.000006802.27978	49	52.2844	3
10317.000006864.27978	58	41.8047	3
10317.000006941.27773	39	43.8084	3
10317.000007673.27590	41	55.9286	3
10317.000007748.27590	32	24.6753	3
10317.000008962.27978	62	57.5878	3
10317.000009020.26924	36	52.1646	3
10317.000009217.26924	63	56.4705	3
10317.000009419.27590	32	53.1495	3
10317.000009475.27865	36	42.1362	3
10317.000009534.27865	59	48.6666	3
10317.000010104.27865	42	47.7683	3
10317.000010162.27865	46	47.9772	3
10317.000010555.26924	32	46.1069	3
10317.000010715.27773	56	38.089	3
10317.000010869.27773	45	43.0076	3
10317.000010900.27865	36	43.391	3
10317.000011069.29130	71	56.3507	3
10317.000011200.29130	62	49.1032	3
10317.000011244.29130	42	53.2815	3
10317.000011335.27773	72	65.0473	3
10317.000011402.28973	55	54.1526	3
10317.000012004.26924	55	55.1344	3
10317.000012199.26924	80	57.8165	3
10317.000012276.27773	38	45.9602	3
10317.000012923.29130	48	40.7028	3
10317.000012950.26924	34	34.1541	3
10317.000013088.26924	36	49.6233	3
10317.000013133.26924	68	56.1543	3
10317.000013287.33038	49	49.9872	3
10317.000013378.29130	74	61.1171	3
10317.000013462.33048	75	62.3835	3
10317.000013621.27733	58	44.0335	3
10317.000013704.29130	53	49.6474	3
10317.000013903.27773	51	50.3239	3
10317.000013965.26924	39	46.5483	3
10317.000014009.27432	50	59.55	3
10317.000014192.29130	58	48.6488	3
10317.000014223.26924	67	58.3807	3
10317.000014379.29130	30	38.6656	3
10317.000014527.28649	68	50.2012	3
10317.000014578.29130	65	52.1808	3
10317.000014892.29130	75	57.1082	3
10317.000014917.29130	21	47.7042	3
10317.000015284.27739	61	53.6867	3
10317.000015639.26674	79	55.8339	3
10317.000015903.27432	34	50.9049	3
10317.000015910.27739	63	58.7336	3
10317.000016754.27849	23	42.3922	3
10317.000017119.28649	26	33.109	3
10317.000017125.27432	31	55.5692	3
10317.000017163.26674	36	41.874	3
10317.000017352.26674	58	40.7644	3
10317.000017774.27432	54	36.1973	3
10317.000018341.27432	36	54.1405	3
10317.000018419.27432	44	38.9382	3
10317.000020404.28973	43	49.8229	3
10317.000020509.28649	36	58.2757	3
10317.000020516.28649	51	50.5486	3
10317.000020603.27432	36	44.7381	3
10317.000021257.28973	39	54.5709	3
10317.000021296.27270	48	60.58	3
10317.000022019.27270	43	40.0194	3
10317.000022163.28649	37	41.8432	3
10317.000022190.27270	53	42.7942	3
10317.000022399.28567	45	51.8914	3
10317.000022604.28649	66	41.8899	3
10317.000022617.27733	48	61.0371	3
10317.000022908.27270	45	57.7616	3
10317.000022986.28973	59	57.4709	3
10317.000023060.27733	59	52.6798	3
10317.000023126.28264	35	44.0443	3
10317.000023250.28973	56	48.099	3
10317.000023278.33048	45	43.6341	3
10317.000023336.27733	64	54.4884	3
10317.000023474.28973	35	42.2053	3
10317.000023799.28973	40	53.3506	3
10317.000023835.27432	46	63.3012	3
10317.000026028.28264	52	55.1484	3
10317.000026076.27270	46	55.5934	3
10317.000026140.28649	28	43.7495	3
10317.000026193.27406	22	56.2818	3
10317.000026639.28973	32	46.0387	3
10317.000026660.27270	40	57.3538	3
10317.000027267.27270	29	41.0898	3
10317.000027373.27463	33	39.2773	3
10317.000027682.27270	40	41.5177	3
10317.000027736.27270	33	23.9747	3
10317.000027832.27270	58	58.1233	3
10317.000027875.27270	55	59.8238	3
10317.000027916.50271	51	51.1612	3
10317.000028167.28264	55	58.4437	3
10317.000028459.27270	53	52.4272	3
10317.000028582.27685	50	43.8648	3
10317.000028588.28567	56	42.2132	3
10317.000028619.27270	52	49.176	3
10317.000028957.27685	50	52.1682	3
10317.000029177.28264	70	45.2941	3
10317.000029250.27526	57	50.6712	3
10317.000029343.27406	58	37.2007	3
10317.000029435.27270	63	57.3688	3
10317.000029443.28264	35	49.5137	3
10317.000029510.27270	48	49.8077	3
10317.000029989.28264	60	60.8633	3
10317.000029997.28264	35	34.0815	3
10317.000030074.28035	48	53.3637	3
10317.000030142.28567	32	47.2777	3
10317.000030205.28567	57	50.6268	3
10317.000030334.28264	68	47.1165	3
10317.000030356.28264	40	41.0491	3
10317.000030612.27463	43	50.4688	3
10317.000030692.28264	44	43.3676	3
10317.000030735.28567	47	53.9926	3
10317.000030774.28567	20	20.8496	3
10317.000031257.28264	44	47.7513	3
10317.000031458.27655	50	55.3746	3
10317.000031484.28035	66	48.0858	3
10317.000031889.27406	54	30.5482	3
10317.000032661.27685	48	62.9413	3
10317.000032817.27463	37	58.7184	3
10317.000032877.33038	48	40.2054	3
10317.000032894.28264	34	52.1907	3
10317.000033034.28035	55	60.4856	3
10317.000033157.27406	24	45.8037	3
10317.000033377.28567	45	37.0282	3
10317.000033382.27463	49	40.283	3
10317.000033526.50482	75	43.8224	3
10317.000033679.28264	32	57.5106	3
10317.000033805.28264	59	51.7634	3
10317.000035351.28264	73	63.2603	3
10317.000035361.28035	46	44.0741	3
10317.000035772.50482	37	50.8862	3
10317.000036423.28567	25	28.3477	3
10317.000036434.27406	59	54.9811	3
10317.000036866.27463	67	47.6587	3
10317.000037499.28567	72	46.2641	3
10317.000037502.28567	24	26.243	3
10317.000037558.28567	38	24.2324	3
10317.000037952.27685	57	44.3722	3
10317.000038032.27463	64	62.746	3
10317.000038054.27406	69	44.5606	3
10317.000038129.27685	67	42.2443	3
10317.000038227.27406	32	46.925	3
10317.000038344.27655	64	55.3847	3
10317.000038490.27526	37	48.975	3
10317.000039554.33048	58	54.6633	3
10317.000039673.33038	55	50.9924	3
10317.000039774.50482	43	59.8089	3
10317.000039903.27406	56	53.1606	3
10317.000039990.27406	30	31.7365	3
10317.000040007.27406	29	34.9204	3
10317.000040319.27406	38	32.2706	3
10317.000040505.28035	52	50.7011	3
10317.000041681.27463	41	53.3827	3
10317.000041694.27463	30	55.6625	3
10317.000041935.27406	36	46.0466	3
10317.000042627.48939	49	30.137	3
10317.000042641.27463	34	38.5661	3
10317.000042776.27655	53	49.4004	3
10317.000042994.27685	18	24.2635	3
10317.000043012.27463	23	37.9492	3
10317.000043167.27463	60	50.6	3
10317.000046119.27463	63	46.7803	3
10317.000046273.27463	52	40.8787	3
10317.000047570.33048	84	51.9813	3
10317.000047783.27463	68	42.6212	3
10317.000048258.27655	58	54.5066	3
10317.000048368.45595	30	41.3494	3
10317.000049804.27655	66	57.8838	3
10317.000050277.27335	48	46.5918	3
10317.000051157.33048	37	31.8266	3
10317.000051584.27526	55	48.1529	3
10317.000052390.42561	66	50.0272	3
10317.000052480.27335	22	31.3964	3
10317.000054210.33035	40	46.3137	3
10317.000054270.33063	81	46.5965	3
10317.000058630.33035	25	32.5215	3
10317.000058770.33038	25	43.463	3
10317.000058887.53394	55	52.7185	3
10317.000058919.33038	54	37.9248	3
10317.000059012.33035	37	42.8942	3
10317.000060000.33038	59	36.8777	3
10317.000060278.45595	52	46.2821	3
10317.000060287.42559	46	43.8092	3
10317.000062169.33038	46	34.6257	3
10317.000063130.33063	62	54.3381	3
10317.000063259.33063	29	33.4754	3
10317.000065302.33063	43	58.5635	3
10317.000065696.33048	22	39.9217	3
10317.000065782.33048	57	58.5562	3
10317.000065791.50482	34	38.784	3
10317.000066437.33035	50	61.3809	3
10317.000066875.33063	32	51.662	3
10317.000066991.45595	32	44.8868	3
10317.000067020.45595	38	47.7573	3
10317.000067513.33169	42	42.4929	3
10317.000067565.33169	35	36.1799	3
10317.000067705.33169	34	37.8167	3
10317.000067849.33169	28	24.1439	3
10317.000067882.33035	26	35.9334	3
10317.000068073.33169	31	48.1125	3
10317.000068186.33021	48	20.0633	3
10317.000068282.33038	67	51.4235	3
10317.000068550.33038	44	37.1852	3
10317.000068729.33063	37	40.3474	3
10317.000069176.33038	38	45.648	3
10317.000069224.33035	25	27.8626	3
10317.000069333.33063	51	46.268	3
10317.000069678.50482	29	39.0078	3
10317.000070647.50482	42	53.1344	3
10317.000070695.42559	69	53.3938	3
10317.000071385.33035	66	49.9073	3
10317.000071515.42561	57	58.6382	3
10317.000071850.45595	40	47.0854	3
10317.000071930.33035	71	49.5222	3
10317.000072033.42559	63	67.5272	3
10317.000072079.53394	42	57.15	3
10317.000072274.42559	48	57.2204	3
10317.000072282.50482	39	43.7302	3
10317.000072419.50482	51	23.4871	3
10317.000074203.42559	56	48.7241	3
10317.000074276.42559	70	47.8216	3
10317.000074306.42561	46	39.5684	3
10317.000074531.42566	45	46.235	3
10317.000074720.45595	22	49.1617	3
10317.000074847.50482	47	44.8275	3
10317.000075932.53394	38	51.2198	3
10317.000076181.42559	53	48.2012	3
10317.000076316.48939	55	60.9916	3
10317.000078769.42559	34	40.3679	3
10317.000079026.48939	66	65.287	3
10317.000079459.42566	18	39.6947	3
10317.000079822.45595	63	46.0446	3
10317.000082669.42561	75	54.7894	3
10317.000083008.48939	45	36.3772	3
10317.000084192.42561	56	34.0307	3
10317.000084458.42561	45	40.3652	3
10317.000084459.42561	46	47.4594	3
10317.000087034.45595	37	48.3987	3
10317.000087148.48939	58	48.5296	3
10317.000089218.45595	62	54.5687	3
10317.000089358.51582	57	48.025	3
10317.000089697.53394	38	42.4778	3
10317.000090158.48939	21	27.8127	3
10317.000090166.48939	21	23.3237	3
10317.000093107.53394	47	58.9071	3
10317.000094643.53394	62	59.1286	3
G440104017	45	53.143	3
G440104131	38	47.2505	3
G440104192	37	41.0449	3
G440104296	29	38.5807	3
G440104346	30	41.6569	3
G440104377	43	24.1731	3
G440104415	54	47.5366	3
G440104458	56	62.1235	3
G440104511	41	42.6897	3
G440104553	74	39.0383	3
G440205047	47	46.9765	3
G440205076	53	54.4963	3
G440205106	67	55.4244	3
G440205155	55	49.5702	3
G440205312	34	48.5147	3
G440205397	46	39.9812	3
G440205497	44	63.8024	3
G440205598	59	60.1326	3
G440282032	72	57.3647	3
G440282061	22	43.2381	3
G440282102	62	45.6286	3
G440282133	50	35.9889	3
G440282172	26	54.5317	3
G440282213	64	57.1234	3
G440282248	62	59.8237	3
G440282363	68	47.6997	3
G440282405	65	60.6916	3
G440282409	30	37.6455	3
G440282500	57	57.2948	3
G440282525	53	49.6265	3
G440282552	48	60.7272	3
G440282619	20	39.2665	3
G440305046	33	46.5337	3
G440305076	30	52.7988	3
G440305178	37	41.7256	3
G440305235	55	42.8693	3
G440305312	45	46.0495	3
G440305318	32	45.2893	3
G440305433	31	45.6419	3
G440305436	43	33.6777	3
G440305482	58	36.9657	3
G440305597	29	37.5512	3
G440305614	21	33.0826	3
G440305740	32	26.1375	3
G440606009	55	55.4428	3
G440606304	34	42.4302	3
G440606368	38	56.9622	3
G440606402	40	37.9182	3
G440606468	30	42.4808	3
G440606536	38	35.6725	3
G440606556	61	43.419	3
G440883004	25	39.5817	3
G440883009	37	38.929	3
G440883073	28	59.2605	3
G440883123	19	32.0905	3
G440883130	82	37.0837	3
G440883190	31	43.2589	3
G440883212	53	45.4565	3
G440883229	29	45.6893	3
G440883286	71	44.1974	3
G440883367	69	69.2085	3
G440883390	48	61.4196	3
G440883420	59	60.5093	3
G440883462	47	45.9482	3
G440883492	68	65.5375	3
G440883534	72	57.1106	3
G440883568	61	74.816	3
G440883575	66	59.1997	3
G440883577	39	43.6647	3
G440883638	35	45.7522	3
G440981107	70	60.7248	3
G440981137	72	67.3643	3
G440981271	59	57.601	3
G440981297	43	52.0616	3
G440981344	52	46.6694	3
G440981384	47	67.4029	3
G440981489	70	60.6995	3
G440981530	66	55.5453	3
G441284014	41	40.5824	3
G441284111	34	38.4139	3
G441284157	35	46.4888	3
G441284237	54	48.8158	3
G441284244	60	48.3606	3
G441284289	62	57.0524	3
G441284333	61	54.2077	3
G441284346	24	42.9836	3
G441284465	67	71.1936	3
G441284507	47	47.1483	3
G441284575	55	64.4966	3
G441284642	43	48.0023	3
G441303099	60	48.4927	3
G441303112	41	37.7575	3
G441303144	51	58.2407	3
G441303158	32	50.9348	3
G441303303	21	35.6207	3
G441303340	28	29.9533	3
G441303369	47	48.3344	3
G441303414	36	35.7339	3
G441303502	23	50.301	3
G441303560	42	49.9816	3
G441424003	45	53.749	3
G441424086	76	63.9589	3
G441424126	20	33.9494	3
G441424150	34	56.9347	3
G441424237	48	43.9514	3
G441424282	54	52.4413	3
G441424426	70	63.9826	3
G441424491	60	39.2638	3
G441424529	66	67.8841	3
G441502054	49	28.3095	3
G441502072	69	55.6811	3
G441502101	53	49.4559	3
G441502173	45	40.5481	3
G441502212	59	52.5782	3
G441502226	44	55.2384	3
G441502353	65	57.7389	3
G441502520	27	31.5575	3
G441502529	51	49.9281	3
G441502557	79	56.2467	3
G441802084	58	38.5727	3
G441802097	34	47.8119	3
G441802108	58	52.3492	3
G441802234	29	50.2117	3
G441802258	26	38.3161	3
G441802286	42	52.3978	3
G441802304	65	46.971	3
G441802355	46	51.203	3
G441802396	62	47.7405	3
G441802453	59	57.4837	3
G441802457	63	53.0827	3
G441802527	47	48.5011	3
G441802536	53	43.4452	3
G441802591	59	55.8113	3
G441802626	53	38.7759	3
G445224044	60	57.5818	3
G445224139	53	62.198	3
G445224160	64	56.3186	3
G445224227	81	62.0149	3
G445224233	49	38.9914	3
G445224329	51	70.3633	3
G445224389	51	48.0897	3
G445224481	82	66.3608	3
G445224496	24	40.8183	3
G445224545	39	39.6912	3
G445224606	74	51.0893	3
G445302055	23	43.7979	3
G445302097	25	42.5326	3
G445302143	29	44.9441	3
G445302166	37	45.6133	3
G445302192	24	37.2919	3
G445302276	25	44.6639	3
G445302290	79	72.4569	3
G445302343	46	44.8234	3
G445302346	49	46.2826	3
G445302406	29	54.0295	3
G445302410	78	60.4132	3
G445302462	85	67.9345	3
G445302540	70	54.119	3
G445302559	58	25.5393	3
G445302599	44	37.3694	3
G445302648	59	63.6128	3
G445302655	67	51.5819	3
10317.000001048.27760	65	45.4529	4
10317.000001097.27760	83	42.975	4
10317.000001218.27760	44	41.0662	4
10317.000001311.27760	54	38.4723	4
10317.000001500.27517	45	39.0161	4
10317.000001543.27760	74	66.7885	4
10317.000001546.27978	28	35.9356	4
10317.000001747.27760	39	40.5234	4
10317.000001805.27978	40	53.2138	4
10317.000001940.27517	30	45.7729	4
10317.000001955.27760	66	49.9957	4
10317.000002141.27725	36	40.0519	4
10317.000002173.27760	41	51.3785	4
10317.000002205.27760	55	50.5908	4
10317.000002369.27725	29	32.7166	4
10317.000002511.27590	51	50.0102	4
10317.000002606.27760	51	33.4899	4
10317.000002689.27760	51	46.5413	4
10317.000002886.27760	32	44.2092	4
10317.000003009.33048	63	51.8854	4
10317.000003149.27517	31	34.7481	4
10317.000003432.27760	42	40.126	4
10317.000003880.27760	51	33.207	4
10317.000003996.26924	40	57.0738	4
10317.000004040.27760	44	40.2594	4
10317.000004636.27517	46	51.368	4
10317.000004686.27517	60	53.6059	4
10317.000004734.27978	31	58.1475	4
10317.000004915.27517	34	54.0593	4
10317.000005732.28649	45	53.7208	4
10317.000005765.27773	39	40.1147	4
10317.000005927.27978	30	45.4203	4
10317.000005965.27978	59	59.8141	4
10317.000006637.27978	51	52.2931	4
10317.000006650.27978	41	35.3016	4
10317.000006733.27978	55	46.2781	4
10317.000006865.27590	52	39.1826	4
10317.000006911.27590	68	42.5925	4
10317.000007678.27978	48	57.9484	4
10317.000007728.27978	73	52.0679	4
10317.000007778.27870	37	52.0512	4
10317.000009035.27978	58	60.1786	4
10317.000009117.27978	39	42.4697	4
10317.000009152.27773	27	60.4247	4
10317.000009446.26674	30	29.8321	4
10317.000009528.27978	23	41.5564	4
10317.000009648.27773	53	53.3681	4
10317.000010130.28973	57	50.518	4
10317.000010189.27773	67	54.9399	4
10317.000010732.27773	51	51.336	4
10317.000010738.26924	41	54.2205	4
10317.000010898.26924	57	37.7451	4
10317.000011022.26924	83	42.4875	4
10317.000011080.26924	56	47.6021	4
10317.000011172.27773	60	43.5783	4
10317.000011248.27432	33	55.9543	4
10317.000011298.27773	49	45.7797	4
10317.000011941.26924	63	49.8276	4
10317.000012017.29130	29	64.029	4
10317.000012285.27773	31	35.6481	4
10317.000012314.28567	60	45.2709	4
10317.000012976.26674	43	47.2089	4
10317.000013054.27870	69	62.5639	4
10317.000013156.29130	28	38.7541	4
10317.000013216.29130	64	29.9107	4
10317.000013226.26924	62	44.2411	4
10317.000013453.29130	44	48.2203	4
10317.000013555.27733	64	54.9591	4
10317.000013734.29130	35	62.2039	4
10317.000013748.26674	56	55.5566	4
10317.000013928.29130	61	61.8728	4
10317.000013986.29130	28	56.3183	4
10317.000014003.29130	58	39.3436	4
10317.000014259.29130	49	43.9825	4
10317.000014330.29130	42	46.5661	4
10317.000014380.29130	35	42.4636	4
10317.000014551.29130	36	49.7838	4
10317.000014559.27432	41	55.0035	4
10317.000014929.27857	54	57.7496	4
10317.000015329.27739	35	40.2451	4
10317.000015568.26674	47	52.5048	4
10317.000015828.26674	28	30.0631	4
10317.000015829.28264	34	41.0348	4
10317.000016369.27739	33	38.6516	4
10317.000017071.28649	30	38.5296	4
10317.000017099.28649	19	22.7703	4
10317.000017205.27870	44	61.2241	4
10317.000017316.27432	57	42.7444	4
10317.000017702.27870	64	56.6647	4
10317.000018025.27432	38	43.6165	4
10317.000018358.28973	36	22.5561	4
10317.000018441.28973	37	33.7569	4
10317.000020470.27432	66	55.8679	4
10317.000020545.27270	26	29.1607	4
10317.000020663.27733	66	63.6661	4
10317.000020700.27432	74	57.2499	4
10317.000020751.28264	53	45.9412	4
10317.000021945.27432	51	49.5068	4
10317.000022064.28649	68	70.0312	4
10317.000022065.28649	74	45.4098	4
10317.000022400.33035	39	42.5771	4
10317.000022427.28649	63	55.6771	4
10317.000022629.27733	55	60.9197	4
10317.000022646.27432	58	55.2375	4
10317.000022899.27432	49	37.8425	4
10317.000022993.28973	54	59.9794	4
10317.000023015.28973	77	55.9527	4
10317.000023144.28973	33	48.7393	4
10317.000023288.28973	38	38.8563	4
10317.000023295.28973	56	52.0497	4
10317.000023560.27463	45	38.7095	4
10317.000023625.28567	37	31.6962	4
10317.000023841.27270	45	42.4727	4
10317.000023856.27432	73	60.4378	4
10317.000023878.27432	61	41.3294	4
10317.000026056.28973	23	36.4611	4
10317.000026163.27270	42	37.1925	4
10317.000026503.28973	60	52.5272	4
10317.000027194.28649	23	39.4088	4
10317.000027210.27270	25	36.8935	4
10317.000027277.27270	55	39.8053	4
10317.000027372.28264	68	59.1262	4
10317.000027598.28649	43	44.5468	4
10317.000027772.27270	46	45.8969	4
10317.000027840.27406	60	57.2896	4
10317.000028077.27270	56	62.2547	4
10317.000028170.27270	77	63.9065	4
10317.000028394.28264	53	54.1732	4
10317.000028460.27270	50	62.0768	4
10317.000028591.28567	51	54.1888	4
10317.000028742.27463	58	63.6566	4
10317.000028793.27270	23	42.3624	4
10317.000028909.28649	52	40.2305	4
10317.000029197.28649	27	48.639	4
10317.000029219.28264	51	39.1408	4
10317.000029354.28264	65	57.5368	4
10317.000029446.28264	43	44.3928	4
10317.000029453.28567	28	44.1089	4
10317.000029500.28264	71	43.7499	4
10317.000030002.28264	42	46.7525	4
10317.000030013.28264	37	50.6867	4
10317.000030080.28264	35	53.3175	4
10317.000030218.28264	40	28.8116	4
10317.000030254.28264	42	62.759	4
10317.000030360.28264	43	44.9357	4
10317.000030478.27733	47	40.785	4
10317.000030483.27685	28	36.9553	4
10317.000030737.27463	20	42.6083	4
10317.000030775.28567	25	35.2728	4
10317.000031009.28264	30	42.269	4
10317.000031064.28264	46	44.9787	4
10317.000031491.28035	22	36.381	4
10317.000031512.42561	31	45.7739	4
10317.000032657.27655	59	38.3475	4
10317.000032741.27463	55	53.6962	4
10317.000032849.28567	38	32.519	4
10317.000032929.28035	44	41.015	4
10317.000032986.27685	69	35.9412	4
10317.000033047.28035	49	48.2622	4
10317.000033169.33048	21	36.0455	4
10317.000033402.27655	37	48.6884	4
10317.000033425.27655	66	56.0375	4
10317.000033591.27463	44	33.9722	4
10317.000033781.28264	55	38.0457	4
10317.000034116.28264	20	22.8758	4
10317.000035359.28264	52	54.0361	4
10317.000035766.28567	87	57.7831	4
10317.000036068.28567	26	29.4727	4
10317.000036427.28567	20	46.0733	4
10317.000036457.27733	60	58.754	4
10317.000036890.28567	63	36.6314	4
10317.000036906.28567	66	44.4701	4
10317.000037567.28567	56	61.416	4
10317.000037941.27406	79	45.0893	4
10317.000037961.27406	45	41.778	4
10317.000038011.27406	71	51.9153	4
10317.000038072.27685	69	58.6438	4
10317.000038133.27463	34	41.7128	4
10317.000038195.33038	50	55.5048	4
10317.000038272.27406	38	39.5794	4
10317.000039586.33048	66	46.1189	4
10317.000039606.33038	64	47.5016	4
10317.000039718.33035	63	56.6589	4
10317.000039916.28035	64	57.8226	4
10317.000039994.27406	30	30.2449	4
10317.000040003.27406	32	34.7284	4
10317.000040348.27354	26	45.946	4
10317.000040398.27406	57	31.6782	4
10317.000041343.27354	46	53.3522	4
10317.000041645.33038	34	46.9846	4
10317.000041740.27406	27	49.5024	4
10317.000041755.27463	43	46.0173	4
10317.000042664.27406	69	51.8278	4
10317.000042777.27655	47	49.6756	4
10317.000042818.27655	60	48.2135	4
10317.000043062.27406	51	42.0229	4
10317.000043082.27463	46	57.0087	4
10317.000043177.27655	54	57.4089	4
10317.000045013.27463	52	58.0254	4
10317.000046284.33048	30	41.6362	4
10317.000047574.33048	38	42.6023	4
10317.000047797.33048	55	44.92	4
10317.000048260.50271	37	52.2985	4
10317.000048270.27655	37	35.5359	4
10317.000050358.47210	65	45.7478	4
10317.000051182.33021	29	45.9776	4
10317.000051233.27335	83	40.521	4
10317.000051986.27526	57	40.6245	4
10317.000054021.33063	46	37.7763	4
10317.000054154.33063	63	42.3016	4
10317.000054209.33035	35	56.2122	4
10317.000058386.42561	24	44.5888	4
10317.000058734.33038	58	42.1347	4
10317.000058830.33048	64	57.3968	4
10317.000058893.33038	27	38.1823	4
10317.000058930.33035	43	42.8069	4
10317.000059045.33048	67	53.7342	4
10317.000060002.42566	38	33.0868	4
10317.000060039.42566	32	34.9614	4
10317.000062156.33048	49	51.6638	4
10317.000062969.33035	33	45.2285	4
10317.000063247.33021	31	35.6546	4
10317.000063567.33038	75	61.0052	4
10317.000065479.33063	40	39.9142	4
10317.000065740.33038	52	51.8995	4
10317.000065792.33048	70	52.2639	4
10317.000066605.33038	34	41.5568	4
10317.000066631.33038	66	60.9734	4
10317.000066885.33048	41	47.2223	4
10317.000067016.45595	65	61.8478	4
10317.000067070.45595	25	37.4902	4
10317.000067493.33169	49	52.6457	4
10317.000067665.33169	33	40.7882	4
10317.000067695.33035	45	41.9121	4
10317.000067872.33035	20	31.385	4
10317.000067917.33169	33	34.193	4
10317.000068043.33035	30	34.0846	4
10317.000068316.33169	45	48.567	4
10317.000068481.45595	65	59.4532	4
10317.000068667.33063	36	49.612	4
10317.000068759.33063	32	48.9706	4
10317.000069201.45595	42	40.0245	4
10317.000069294.33169	26	43.7148	4
10317.000069375.48939	23	41.8134	4
10317.000069712.50482	58	52.1523	4
10317.000070652.42566	58	41.6568	4
10317.000071426.33035	24	40.5389	4
10317.000071479.42566	38	49.48	4
10317.000071863.45595	68	54.907	4
10317.000071870.42566	44	49.0323	4
10317.000071957.33063	29	23.9147	4
10317.000072089.48939	56	53.7322	4
10317.000072158.50482	38	43.0667	4
10317.000072342.42559	41	51.0006	4
10317.000072431.42561	36	40.7756	4
10317.000072604.48939	58	57.4192	4
10317.000073887.50482	48	42.3419	4
10317.000074287.42561	50	43.1074	4
10317.000074618.42561	43	49.4325	4
10317.000074680.45595	54	43.3089	4
10317.000074698.45595	63	57.107	4
10317.000075937.53394	53	57.4688	4
10317.000075965.53394	40	52.328	4
10317.000076345.53394	42	48.1355	4
10317.000076507.51582	47	61.4393	4
10317.000079037.48939	41	37.4064	4
10317.000079150.53394	31	45.3888	4
10317.000079795.48939	48	44.9227	4
10317.000082550.42561	48	48.5928	4
10317.000082674.45595	75	48.6824	4
10317.000082715.45595	47	39.2652	4
10317.000084286.42561	63	54.68	4
10317.000084536.42561	45	40.2946	4
10317.000087031.48939	53	40.331	4
10317.000087036.45595	44	53.8205	4
10317.000087631.48939	65	49.6418	4
10317.000089207.48939	64	46.1022	4
10317.000089539.45595	64	48.0617	4
10317.000089543.45595	49	37.5217	4
10317.000090167.48939	69	43.0487	4
10317.000091002.51582	28	51.058	4
10317.000093108.53394	42	47.6133	4
10317.000094624.53394	54	56.9822	4
10317.000094690.53394	66	47.1407	4
G440104159	44	46.6089	4
G440104199	26	27.4325	4
G440104309	32	39.9237	4
G440104384	51	49.2935	4
G440104387	47	46.792	4
G440104447	52	58.1653	4
G440104465	62	38.4881	4
G440104547	51	53.3885	4
G440104584	59	38.1746	4
G440205077	51	59.6847	4
G440205087	49	70.1885	4
G440205158	62	55.494	4
G440205176	60	52.3373	4
G440205183	31	41.1099	4
G440205388	73	55.3969	4
G440205536	46	43.3862	4
G440205602	53	48.2922	4
G440282063	23	43.7728	4
G440282064	25	38.7573	4
G440282105	53	42.3907	4
G440282138	62	58.7269	4
G440282183	54	49.0042	4
G440282266	49	46.7773	4
G440282273	63	47.2439	4
G440282311	56	40.4124	4
G440282414	52	69.296	4
G440282459	47	47.4588	4
G440282507	20	47.1106	4
G440282526	53	54.3884	4
G440282555	51	59.5374	4
G440282620	77	51.9769	4
G440305081	53	43.2843	4
G440305094	63	43.6169	4
G440305237	44	45.4096	4
G440305247	46	51.8635	4
G440305315	64	43.9367	4
G440305389	26	36.0893	4
G440305434	31	48.8654	4
G440305497	57	40.2184	4
G440305529	27	37.5633	4
G440305571	42	53.4489	4
G440305665	31	41.2968	4
G440606118	25	46.3129	4
G440606315	40	45.1763	4
G440606319	19	49.9914	4
G440606335	26	45.5459	4
G440606395	32	35.7783	4
G440606475	23	41.3164	4
G440606594	53	46.1719	4
G440606616	60	41.6572	4
G440606639	23	28.0284	4
G440883032	35	31.9378	4
G440883076	36	52.3262	4
G440883133	70	69.0525	4
G440883153	60	55.4662	4
G440883193	63	57.9098	4
G440883214	63	54.281	4
G440883234	28	44.6733	4
G440883331	59	48.1116	4
G440883394	72	53.0782	4
G440883423	74	46.5363	4
G440883445	78	50.1209	4
G440883497	51	36.8708	4
G440883529	23	39.4273	4
G440883536	60	56.2302	4
G440883593	40	41.2522	4
G440883594	43	50.5901	4
G440981018	71	53.5887	4
G440981062	57	57.3711	4
G440981181	53	59.5758	4
G440981193	42	51.589	4
G440981273	70	60.8751	4
G440981346	75	63.8778	4
G440981379	30	44.2348	4
G440981414	72	60.1514	4
G440981531	28	38.1539	4
G441284025	24	42.3825	4
G441284055	34	47.1794	4
G441284114	40	53.8623	4
G441284133	37	53.2486	4
G441284232	59	38.2429	4
G441284254	49	37.764	4
G441284290	72	56.9217	4
G441284363	51	58.8942	4
G441284365	57	45.8897	4
G441284429	55	32.7708	4
G441284519	48	47.7444	4
G441284631	60	59.5134	4
G441284654	63	60.4975	4
G441303117	57	77.0707	4
G441303154	46	40.319	4
G441303169	24	45.1957	4
G441303204	52	42.1803	4
G441303299	68	32.7405	4
G441303350	51	37.4354	4
G441303373	51	57.9307	4
G441303436	28	43.4514	4
G441303532	69	48.5826	4
G441303561	63	43.7311	4
G441424006	75	70.8457	4
G441424017	49	46.3649	4
G441424154	73	52.2739	4
G441424225	64	51.0501	4
G441424249	58	55.8236	4
G441424403	47	45.7427	4
G441424441	46	32.4727	4
G441424495	43	46.4793	4
G441424556	54	41.491	4
G441502041	65	70.4654	4
G441502100	48	55.1312	4
G441502102	47	56.1135	4
G441502193	60	56.3531	4
G441502284	30	33.0538	4
G441502285	28	39.0212	4
G441502346	31	41.7644	4
G441502448	64	45.3635	4
G441502543	61	60.2428	4
G441502593	44	34.1377	4
G441802098	32	47.3287	4
G441802105	27	43.5077	4
G441802159	25	34.9544	4
G441802238	34	31.7565	4
G441802263	52	64.9159	4
G441802290	71	46.7748	4
G441802342	26	42.2229	4
G441802375	67	42.85	4
G441802409	33	28.544	4
G441802454	34	34.7346	4
G441802458	66	52.7072	4
G441802542	51	29.1008	4
G441802550	53	51.5194	4
G441802592	46	36.0196	4
G445224051	32	44.5232	4
G445224076	30	50.8261	4
G445224115	71	58.5602	4
G445224149	78	40.9708	4
G445224228	79	55.8964	4
G445224248	62	64.0656	4
G445224331	26	38.3605	4
G445224482	80	47.7826	4
G445224509	66	55.6976	4
G445224572	23	55.487	4
G445224583	31	45.2315	4
G445224608	66	56.0748	4
G445302069	27	51.6944	4
G445302128	55	48.5052	4
G445302147	53	54.8973	4
G445302199	26	55.0087	4
G445302244	22	43.2971	4
G445302256	29	47.0329	4
G445302313	42	53.6366	4
G445302352	63	59.1163	4
G445302370	49	41.7151	4
G445302415	22	34.4777	4
G445302443	75	60.5604	4
G445302454	58	63.873	4
G445302529	52	57.8332	4
G445302622	58	36.2735	4
G445302625	48	41.0926	4
G445302651	64	47.5086	4
10317.000001069.27590	63	33.4302	5
10317.000001098.27760	46	50.6077	5
10317.000001203.27517	37	45.7834	5
10317.000001352.27865	29	30.8399	5
10317.000001527.28035	62	58.9242	5
10317.000001570.27517	46	62.2315	5
10317.000001580.27590	74	43.5598	5
10317.000001711.27760	86	48.7889	5
10317.000001820.26674	33	39.1834	5
10317.000002014.27978	36	50.1638	5
10317.000002020.27725	41	34.7943	5
10317.000002146.27590	35	46.5398	5
10317.000002186.27760	65	61.2267	5
10317.000002252.27432	72	63.8198	5
10317.000002382.27773	47	44.048	5
10317.000002512.27733	45	50.0315	5
10317.000002690.27760	53	42.9883	5
10317.000002715.27517	66	51.0517	5
10317.000003028.27760	32	47.2126	5
10317.000003097.27733	44	47.8681	5
10317.000003160.29130	41	46.9795	5
10317.000003491.27432	41	44.1572	5
10317.000003837.27739	41	45.2224	5
10317.000004086.27865	44	54.4007	5
10317.000004145.27517	41	52.872	5
10317.000004641.27517	39	43.7931	5
10317.000004694.27517	58	60.5404	5
10317.000004758.27517	42	55.3103	5
10317.000004920.27590	38	36.0695	5
10317.000005762.26924	61	46.9767	5
10317.000005791.27978	31	47.7613	5
10317.000005924.27978	61	64.1854	5
10317.000005929.27725	57	57.6098	5
10317.000006652.27773	51	49.1716	5
10317.000006654.27590	50	42.8543	5
10317.000006680.26924	60	51.6151	5
10317.000006899.26924	33	40.7908	5
10317.000006915.27865	50	49.8183	5
10317.000007675.27978	40	41.8398	5
10317.000007736.27590	65	44.9023	5
10317.000008201.27590	46	41.4476	5
10317.000009090.27590	63	56.8143	5
10317.000009141.27590	29	55.9538	5
10317.000009231.27590	36	59.4733	5
10317.000009473.27773	66	54.2566	5
10317.000009495.27590	54	57.5037	5
10317.000009535.27978	25	41.6846	5
10317.000010138.27865	56	53.9328	5
10317.000010192.27865	56	48.3884	5
10317.000010561.27773	29	46.9539	5
10317.000010821.27773	31	38.831	5
10317.000010908.27865	45	46.645	5
10317.000011070.29130	70	61.2973	5
10317.000011119.27773	60	46.7915	5
10317.000011224.27773	52	58.6278	5
10317.000011246.27773	58	55.1914	5
10317.000011359.27773	74	52.6949	5
10317.000012027.26674	71	47.7815	5
10317.000012028.26674	66	51.4967	5
10317.000012298.26924	55	49.6183	5
10317.000012336.26924	39	32.5582	5
10317.000012984.29130	52	50.2215	5
10317.000013055.26674	34	37.7872	5
10317.000013114.27773	49	46.5268	5
10317.000013222.26924	41	46.062	5
10317.000013357.26924	71	43.7711	5
10317.000013526.29130	29	38.5816	5
10317.000013609.26924	37	63.6545	5
10317.000013763.29130	68	65.5156	5
10317.000013783.27857	40	35.8718	5
10317.000013947.26924	62	59.1446	5
10317.000014071.29130	33	42.2521	5
10317.000014142.27432	36	43.2388	5
10317.000014270.29130	42	34.9499	5
10317.000014381A.28973	45	43.6661	5
10317.000014391.29130	49	31.0336	5
10317.000014560.29130	44	62.1065	5
10317.000014573.29130	28	52.9919	5
10317.000014937.29130	34	41.484	5
10317.000015577.27849	53	53.4774	5
10317.000015594.26674	55	49.8545	5
10317.000015856.26674	52	48.3397	5
10317.000015909.27733	69	50.3473	5
10317.000016405.26674	53	50.8917	5
10317.000017074.28649	21	28.3639	5
10317.000017173.27870	45	36.4991	5
10317.000017214.28973	31	50.9199	5
10317.000017280.27463	62	66.0005	5
10317.000017667.27849	24	39.7553	5
10317.000018050.28649	44	54.5854	5
10317.000018390.27849	38	55.2431	5
10317.000020034.28973	21	32.075	5
10317.000020512.27432	27	47.2485	5
10317.000020585.28649	57	52.1749	5
10317.000020671.27432	31	47.4164	5
10317.000020722.28264	47	57.1667	5
10317.000021178.28973	52	57.284	5
10317.000022001.27432	37	52.0215	5
10317.000022029.28649	46	55.0525	5
10317.000022116.27432	70	57.4551	5
10317.000022404.45595	36	52.5732	5
10317.000022448.28973	51	52.1526	5
10317.000022638.28973	37	51.0554	5
10317.000022659.28973	68	57.8894	5
10317.000022982.27733	60	52.7997	5
10317.000022994.28973	55	46.651	5
10317.000022999.27270	50	42.4464	5
10317.000023154.28973	20	30.5551	5
10317.000023322.28973	27	55.55	5
10317.000023389.28649	20	34.7551	5
10317.000023606.33035	48	47.6642	5
10317.000023677.28567	43	52.262	5
10317.000023893.28649	53	46.5791	5
10317.000023894.27463	45	33.5444	5
10317.000026083.28973	37	43.7903	5
10317.000026088.27270	40	53.271	5
10317.000026421.28649	51	46.0888	5
10317.000026520.28649	63	62.1064	5
10317.000026594.27270	63	44.7829	5
10317.000027198.28649	29	31.049	5
10317.000027283.28649	62	59.019	5
10317.000027677.27270	59	46.4428	5
10317.000027713.28649	72	51.4194	5
10317.000027809.27270	61	39.4479	5
10317.000027889.28649	42	54.6966	5
10317.000028087.28567	26	52.5022	5
10317.000028180.28264	39	46.6173	5
10317.000028249.27270	70	37.3422	5
10317.000028345.27406	32	45.6377	5
10317.000028592.28567	64	55.1837	5
10317.000028821.28264	29	49.6345	5
10317.000028838.27270	41	37.1727	5
10317.000029145.27270	67	33.8848	5
10317.000029188.28264	49	42.1066	5
10317.000029236.27270	69	56.8579	5
10317.000029359.27270	68	58.2043	5
10317.000029452.28264	32	43.2549	5
10317.000029479.27270	38	50.2236	5
10317.000029524.27270	70	58.2887	5
10317.000030016.28264	66	64.2062	5
10317.000030017.28264	62	60.1213	5
10317.000030109.28264	40	44.0247	5
10317.000030246.28264	48	46.9787	5
10317.000030263.28264	33	43.194	5
10317.000030319.28567	66	58.5646	5
10317.000030480.28035	55	30.0301	5
10317.000030608.27685	44	43.0547	5
10317.000030695.28264	45	30.5793	5
10317.000031056.28264	31	42.2255	5
10317.000031133.28567	19	45.4535	5
10317.000031311.28264	73	38.7546	5
10317.000031386.28264	34	41.7845	5
10317.000031567.28264	62	63.0632	5
10317.000032660.27463	59	55.4128	5
10317.000032802.27685	59	47.629	5
10317.000032851.28035	38	39.3636	5
10317.000032961.27685	46	51.0255	5
10317.000032971.27685	66	62.61	5
10317.000033072.27733	37	44.5174	5
10317.000033115.27685	66	64.8993	5
10317.000033274.33048	38	59.7951	5
10317.000033495.27406	47	46.8752	5
10317.000033677.28567	24	50.5034	5
10317.000034126.28264	19	47.3089	5
10317.000034132.28264	21	44.6476	5
10317.000035367.45595	41	55.6806	5
10317.000036073.50271	21	31.3128	5
10317.000036085.28567	23	37.5301	5
10317.000036428.28567	22	36.0723	5
10317.000036721.27733	61	47.2894	5
10317.000036925.28567	18	33.1899	5
10317.000037515.28567	73	50.7548	5
10317.000037573.27685	72	41.241	5
10317.000037599.28567	48	46.5721	5
10317.000037995.27685	53	51.5826	5
10317.000038059.27685	75	55.0955	5
10317.000038085.27463	52	58.5145	5
10317.000038152.27463	53	58.411	5
10317.000038228.27406	31	42.6409	5
10317.000038291.27685	62	54.8836	5
10317.000039572.33048	55	55.4849	5
10317.000039595.33048	70	54.624	5
10317.000039663.33038	52	30.5267	5
10317.000039813.27406	41	31.2034	5
10317.000040095.27406	66	73.4952	5
10317.000040107.28035	38	40.5432	5
10317.000040349.27655	29	41.1163	5
10317.000040401.27406	34	34.4563	5
10317.000041522.27406	27	36.1926	5
10317.000041700.27463	43	42.1617	5
10317.000041784.27463	49	51.0922	5
10317.000041952.27406	72	46.4858	5
10317.000042636.27463	77	54.695	5
10317.000042861.33063	35	34.2496	5
10317.000042863.33063	34	43.5473	5
10317.000043014.27685	20	35.9801	5
10317.000043151.27406	46	41.1047	5
10317.000043201.27463	66	65.4889	5
10317.000046279.50271	63	47.3148	5
10317.000046285.33048	27	33.0312	5
10317.000047378.27655	45	64.8925	5
10317.000047748.33038	44	38.0139	5
10317.000048272.27655	32	39.0769	5
10317.000049819.27463	23	37.7818	5
10317.000050404.47210	33	44.6595	5
10317.000051091.27526	37	49.9999	5
10317.000051134.51582	62	61.1342	5
10317.000052051.27335	62	39.3614	5
10317.000052852.48939	34	54.6292	5
10317.000054162.33048	28	43.4109	5
10317.000054285.33038	61	52.3338	5
10317.000058351.33038	45	30.2301	5
10317.000058748.48939	48	47.5529	5
10317.000058795.33063	57	57.032	5
10317.000058847.33038	53	56.8367	5
10317.000058943.33048	64	46.375	5
10317.000059048.33035	49	53.6681	5
10317.000060043.33035	70	49.8881	5
10317.000060303.33038	39	45.6581	5
10317.000062157.33038	19	49.0418	5
10317.000062200.33021	29	32.2252	5
10317.000063283.33021	30	32.0848	5
10317.000065298.33048	56	58.9627	5
10317.000065455.33063	29	44.7544	5
[truncated: 2,435 more rows]

## Sheet: wgs_skin_multiple
sample_id	true_age	predicted_age	fold
WBS022	24	22.8058	1
WBS023	24	24.218	1
WBU003	31	27.3842	1
WBU004	31	31.4718	1
WBU015	24	22.1763	1
WBU016	24	22.519	1
SRS020263	24	22.0432	1
SRS020261	24	26.6982	1
SRS045606	19	40.7535	1
SK_CT107RCL_t1M14	34	46.8439	1
SK_CT107RCR_t1M14	34	63.2519	1
WBE007	29	25.2003	2
WBE008	29	25.1793	2
WBU001	30	26.3162	2
WBU002	30	33.7938	2
WBU013	30	25.2457	2
WBU014	30	25.4081	2
SK_CT101OSL_t1M14	59	51.9441	2
SK_CT101RCR_t1M14	59	54.9985	2
SK_CT105RCL_t1M14	51	63.6755	2
SK_CT105RCR_t1M14	51	73.8435	2
Steph_b2_1	59	55.6714	2
Steph_b2_2	59	46.6413	2
WBE019	30	29.3511	3
WBE020	30	28.8525	3
WBU017	22	24.2456	3
WBU018	22	24.4533	3
SRS024482	38	24.4398	3
SRS019063	35	36.7529	3
SRS019064	35	41.0261	3
SRS019081	35	28.6429	3
Steph_3	55	55.4543	3
Steph_4	55	62.3765	3
Steph_b2_70	58	75.4915	3
Steph_b2_72	58	61.3111	3
WBE042	25	29.6516	4
WBE043	25	32.5917	4
WBU019	24	27.4211	4
WBU020	24	26.7583	4
SRS015381	27	54.5505	4
Steph_b2_33	46	30.7812	4
Steph_b2_34	46	32.511	4
Steph_b2_57	58	54.9723	4
Steph_b2_58	58	67.0887	4
Steph_b2_66	49	32.582	4
Steph_b2_67	49	32.4386	4
WBS014	26	27.874	5
WBS015	26	25.7556	5
SRS017851	29	24.3455	5
SRS017849	29	26.1437	5
SRS052988	19	25.276	5
SK_CT102OSL_t1M14	64	59.5105	5
SK_CT102RCL_t1M14	64	60.1426	5
SK_CT102RCR_t1M14	64	63.1712	5
Steph_b2_10	69	67.3307	5
Steph_b2_9	69	74.8167	5
WBS016	23	24.3888	6
WBS017	23	23.3473	6
SRS016944	28	23.8827	6
SRS019033	23	33.6507	6
SRS019016	23	29.1579	6
SRS019015	23	40.5649	6
SRS046688	26	20.0459	6
SK_CT108OSL_t1M14	37	79.5924	6
Steph_b2_21	63	58.7031	6
Steph_b2_22	63	59.3439	6
Steph_b2_50	66	61.9726	6
Steph_b2_52	66	56.532	6
WBU011	20	26.4218	7
WBU012	20	26.8574	7
SRS058182	28	27.1463	7
SRS019116	33	37.3334	7
SRS018978	23	27.2204	7
Steph_5	42	26.7168	7
Steph_6	42	26.3339	7
Steph_b2_48	66	52.8562	7
WBE017	28	27.3308	8
WBE018	28	25.4693	8
WBS012	24	25.5845	8
WBS013	24	24.9446	8
WBS018	23	24.0899	8
WBS019	23	23.9651	8
SRS013261	27	24.0371	8
SRS013258	27	22.9016	8
SRS024598	27	30.9125	8
SRS024596	27	28.788	8
SRS057083	27	32.2194	8
Steph_b2_5	54	61.5575	8
Steph_b2_54	56	78.2864	8
Steph_b2_55	56	64.6183	8
Steph_b2_6	54	54.839	8
WBE005	30	26.98	9
WBE006	30	25.472	9
WBS020	26	23.6551	9
WBS021	26	23.5437	9
WBU007	23	29.4381	9
WBU008	23	30.101	9
SRS024655	23	42.7982	9
SRS024620	23	36.0957	9
SK_CT104OSR_t1M14	80	53.0601	9
SK_CT104RCL_t1M14	80	29.1016	9
SK_CT104RCR_t1M14	80	55.5456	9
Steph_b2_29	78	33.0751	9
Steph_b2_30	78	43.751	9
WBU009	24	22.031	10
WBU010	24	22.5914	10
SRS058221	25	25.0585	10
SK_CT106RCR_t1M14	78	71.8542	10
Steph_b2_13	58	56.6311	10
Steph_b2_14	58	63.1631	10
Steph_b2_18	40	58.8862	10
Steph_b2_20	40	51.3446	10
Steph_b2_40	63	52.3365	10
Steph_b2_61	32	37.3746	10
Steph_b2_62	32	38.7139	10

## Sheet: wgs_skin_single
sample_id	true_age	predicted_age	fold
WBE005	30	22.6878	1
WBE019	30	26.4331	1
SRS024482	38	23.7756	1
SRS045606	19	40.6355	1
Steph_3	55	71.0388	1
Steph_b2_57	58	61.8593	1
WBU011	20	26.7854	2
SRS024655	23	63.9978	2
SK_CT101OSL_t1M14	59	50.4543	2
SK_CT105RCL_t1M14	51	38.2654	2
SK_CT106RCR_t1M14	78	59.9884	2
Steph_b2_18	40	71.308	2
Steph_b2_61	32	27.4605	2
WBS016	23	22.21	3
WBU013	30	31.2976	3
SRS017851	29	23.6298	3
SRS019116	33	30.5391	3
SK_CT108OSL_t1M14	37	38.5632	3
Steph_b2_1	59	36.4364	3
Steph_b2_54	56	55.7444	3
WBS018	23	25.5728	4
WBU015	24	21.6777	4
SRS058221	25	26.2122	4
SRS019063	35	53.5587	4
SK_CT102OSL_t1M14	64	75.9564	4
Steph_b2_5	54	53.4101	4
WBU009	24	24.9326	5
WBU017	22	24.9256	5
SRS019033	23	36.5223	5
Steph_5	42	29.6535	5
Steph_b2_13	58	29.002	5
Steph_b2_48	66	47.9954	5
WBE042	25	23.7791	6
WBS020	26	25.3197	6
WBU001	30	24.9699	6
SRS016944	28	28.7751	6
SRS015381	27	24.7909	6
Steph_b2_66	49	26.7182	6
WBE007	29	31.4362	7
WBS012	24	26.3007	7
SRS058182	28	30.9841	7
SRS046688	26	25.0267	7
SK_CT104OSR_t1M14	80	69.7188	7
Steph_b2_10	69	60.6089	7
WBE017	28	33.3361	8
WBU019	24	38.3577	8
SRS018978	23	24.7381	8
Steph_b2_40	63	41.8171	8
Steph_b2_50	66	57.3614	8
Steph_b2_70	58	49.0311	8
WBS014	26	24.9021	9
WBS022	24	22.5528	9
WBU007	23	22.7784	9
SRS013261	27	26.7515	9
SRS057083	27	33.5251	9
Steph_b2_21	63	60.8112	9
WBU003	31	27.6993	10
SRS020263	24	28.9439	10
SRS052988	19	30.6724	10
SK_CT107RCL_t1M14	34	33.5668	10
Steph_b2_29	78	27.1847	10
Steph_b2_33	46	36.9543	10

[truncated: 6 more sheets: wgs_oral_multiple, wgs_oral_single, wgs_stool_multiple, wgs_stool_single, paired_stool_16s, paired_stool_wgs]
